# Supplementary material for: Oxygen Reduction Reaction on N-Doped Graphene: Effect of Positions and Scaling Relations of Adsorption Energies
Source: J Phys Chem C Nanomater Interfaces. 2021 Apr 20;125(16):8551–61. doi: 10.1021/acs.jpcc.0c11340 (PMC8161692; doi:10.1021/acs.jpcc.0c11340)
Supplement: Supplementary file 1 — jp0c11340_si_002.zip [file jp0c11340_si_002.zip]

Archive with 2 entries (2 files):
- SI.ods
- SI.pdf
