# Supplementary material for: Oxygen Reduction Reaction on N-Doped Graphene: Effect of Positions and Scaling Relations of Adsorption Energies
Source: J Phys Chem C Nanomater Interfaces. 2021 Apr 20;125(16):8551–61. doi: 10.1021/acs.jpcc.0c11340 (PMC8161692; doi:10.1021/acs.jpcc.0c11340)
Supplement: Supplementary file 1 — jp0c11340_si_002.zip [file jp0c11340_si_002.zip › SI.ods]

## Sheet: Table S1. Energies of the associative pathway
For the description of the tables, see the SI.pdf file.
						G298 at 0 V vs SHE and pH=1 (Hartree)					Relative ΔG of intermediates at 0V vs SHE (eV)						Relative ΔG of intermediates at 1.23 V vs SHE (eV)						ΔGi energy steps at 1.23 V vs SHE (eV)
						*	OOH*	O*	OH*		*	OOH*	O*	OH*	end		*	OOH*	O*	OH*	end		ΔG1	ΔG2	ΔG3	ΔG4	ΔGmax
	H2O(l)	-76.429303	Hartree
	H2(g)	-1.180006	Hartree
	O2(g)	-150.317786	Hartree
surface		position	multiplicity	note for *-O bonding
	G	G	triplet			-3369.32087	-3520.19481	-3444.41658	-3445.05342		0.00	0.92	-0.74	-2.02	-4.92		0.00	2.15	1.72	1.67	0.00		2.15	-0.43	-0.04	-1.67	2.15
	G	AC		epoxide		-3369.32087	-3520.22217	-3444.48701	-3445.08726		0.00	0.18	-2.66	-2.94	-4.92		0.00	1.41	-0.20	0.75	0.00		1.41	-1.60	0.95	-0.75	1.41
	G	ZZ				-3369.32087	-3520.28469	-3444.49600	-3445.15139		0.00	-1.52	-2.90	-4.68	-4.92		0.00	-0.29	-0.44	-0.99	0.00		-0.29	-0.15	-0.55	0.99	0.99
	G-OH-α	1	triplet			-3444.54683	-3595.51035	-3519.73867	-3520.37810		0.00	-1.52	-3.36	-4.70	-4.92		0.00	-0.29	-0.90	-1.01	0.00		-0.29	-0.61	-0.11	1.01	1.01
	G-OH-ZZ_2	2	triplet			-3444.54683	-3595.50904	-3519.71697	-3520.37070		0.00	-1.48	-2.77	-4.50	-4.92		0.00	-0.25	-0.31	-0.81	0.00		-0.25	-0.06	-0.50	0.81	0.81
	G-OH-ZZ_3	3	triplet			-3444.54683	NA	-	-		0.00	--	--	--	-4.92		0.00	--	--	--	0.00		--	--	--	--	--
	G-OH-γ	1	triplet			-3444.54600	-3595.45025	-3519.69989	-3520.31539		0.00	0.10	-2.32	-3.02	-4.92		0.00	1.33	0.14	0.67	0.00		1.33	-1.19	0.54	-0.67	1.33
	G-OH-AC_2	2	triplet	epoxide		-3444.54600	-3595.44773	-3519.70740	-3520.31289		0.00	0.16	-2.53	-2.95	-4.92		0.00	1.39	-0.07	0.74	0.00		1.39	-1.46	0.81	-0.74	1.39
	G-OH-AC_3	3	triplet	epoxide		-3444.54600	-3595.44434	-3519.70585	-3520.31247		0.00	0.26	-2.49	-2.94	-4.92		0.00	1.49	-0.03	0.75	0.00		1.49	-1.51	0.78	-0.75	1.49
	G-OH-AC_4	4	triplet			-3444.54600	-3595.43874	-	-		0.00	0.41	--	--	-4.92		0.00	1.64	--	--	0.00		1.64	--	--	--	--
	G-OH-AC_5	5	triplet			-3444.54600	-3595.43330	-	-		0.00	0.56	--	--	-4.92		0.00	1.79	--	--	0.00		1.79	--	--	--	--
	G-OH-χ	1	doublet	epoxide		-3445.06235	-3595.97203	-3520.20638	-3520.84477		0.00	-0.05	-2.06	-3.37	-4.92		0.00	1.18	0.40	0.32	0.00		1.18	-0.77	-0.09	-0.32	1.18
	G-OH_3	2	doublet			-3445.06235	-3595.98362	-3520.20081	-3520.84879		0.00	-0.37	-1.90	-3.48	-4.92		0.00	0.86	0.56	0.21	0.00		0.86	-0.31	-0.35	-0.21	0.86
	G-COOH-α	1	triplet			-3557.87730	-3708.85394	-3633.08095	-3633.72593		0.00	-1.87	-3.68	-5.17	-4.92		0.00	-0.64	-1.22	-1.48	0.00		-0.64	-0.57	-0.27	1.48	1.48
	G-COOH-ZZ_2	2	triplet			-3557.87730	-3708.85231	-3633.07325	-3633.71923		0.00	-1.83	-3.47	-4.99	-4.92		0.00	-0.60	-1.01	-1.30	0.00		-0.60	-0.41	-0.29	1.30	1.30
	G-COOH-γ	1	triplet			-3557.89520	-3708.79373	-3633.04105	-3633.66273		0.00	0.25	-2.11	-2.97	-4.92		0.00	1.48	0.35	0.72	0.00		1.48	-1.13	0.37	-0.72	1.48
	G-COOH-AC_2	2	1			-3557.89520	-3708.78621	-3633.02287	-3633.64811		0.00	0.46	-1.61	-2.57	-4.92		0.00	1.69	0.85	1.12	0.00		1.69	-0.84	0.27	-1.12	1.69
	G-COOH-AC_3	3	1	epoxide		-3557.89520	-3708.78577	-3633.05591	-3633.65273		0.00	0.47	-2.51	-2.70	-4.92		0.00	1.70	-0.05	0.99	0.00		1.70	-1.75	1.04	-0.99	1.70
	G-epoxide	1	triplet	epoxide		-3444.44236	-3595.34070	-3519.59203	-3520.20943		0.00	0.26	-2.21	-2.95	-4.92		0.00	1.49	0.25	0.74	0.00		1.49	-1.24	0.48	-0.74	1.49
	G-epoxi_2	2	1	epoxide		-3444.44236	-3595.33788	-3519.59194	-3520.20124		0.00	0.33	-2.21	-2.73	-4.92		0.00	1.56	0.25	0.96	0.00		1.56	-1.31	0.70	-0.96	1.56
	G-epoxi_4	3	1	epoxide		-3444.44236	-3595.34168	-3519.56871	-3520.20579		0.00	0.23	-1.57	-2.86	-4.92		0.00	1.46	0.89	0.83	0.00		1.46	-0.57	-0.05	-0.83	1.46
	G-N-α	1	triplet			-3385.37947	-3536.32830	-3460.54313	-3461.19631		0.00	-1.12	-2.59	-4.31	-4.92		0.00	0.11	-0.13	-0.62	0.00		0.11	-0.24	-0.49	0.62	0.62
	G-N-ZZ-out_3	2	triplet			-3385.37947	NA	-	-		0.00	--	--	--	-4.92		0.00	--	--	--	0.00		--	--	--	--	--
	G-NH-α	1	doublet			-3385.99850	-3536.91688	-3461.16095	-3461.78618		0.00	-0.29	-2.56	-3.52	-4.92		0.00	0.94	-0.10	0.17	0.00		0.94	-1.04	0.27	-0.17	0.94
		2				-3385.99850	NA	-	-		0.00	--	--	--	-4.92		0.00	--	--	--	0.00		--	--	--	--	--
	G-N-β	1	doublet			-3385.94673	-3536.89896	-3461.16464	-3461.76619		0.00	-1.21	-4.07	-4.38	-4.92		0.00	0.02	-1.61	-0.69	0.00		0.02	-1.63	0.92	0.69	0.92
	G-N-ZZ-in_2	2	doublet			-3385.94673	NA	-	-		0.00	--	--	--	-4.92		0.00	--	--	--	0.00		--	--	--	--	--
	G-N-γ	1	triplet	epoxide		-3385.38187	-3536.27612	-3460.53427	-3461.13875		0.00	0.37	-2.28	-2.68	-4.92		0.00	1.60	0.18	1.01	0.00		1.60	-1.42	0.84	-1.01	1.60
	G-N-AC-out_2	2	triplet	epoxide		-3385.38187	-3536.26334	-3460.51251	-3461.12565		0.00	0.72	-1.69	-2.32	-4.92		0.00	1.95	0.77	1.37	0.00		1.95	-1.18	0.60	-1.37	1.95
	G-N-AC-out_3	3	triplet	epoxide		-3385.38187	-3536.27659	-3460.53747	-3461.15400		0.00	0.36	-2.37	-3.09	-4.92		0.00	1.59	0.09	0.60	0.00		1.59	-1.50	0.51	-0.60	1.59
	G-NH-γ	1	doublet			-3385.96014	-3536.90606	-3461.12774	-3461.77298		0.00	-1.04	-2.70	-4.20	-4.92		0.00	0.19	-0.24	-0.51	0.00		0.19	-0.43	-0.27	0.51	0.51
	G-NH-AC-out_2	2	doublet			-3385.96014	-3536.88850	-3461.11207	-3461.75521		0.00	-0.56	-2.27	-3.72	-4.92		0.00	0.67	0.19	-0.03	0.00		0.67	-0.48	-0.22	0.03	0.67
	G-NH-AC-out_3	3	doublet			-3385.96014	-3536.88759	-3461.14355	-3461.75241		0.00	-0.53	-3.13	-3.64	-4.92		0.00	0.70	-0.67	0.05	0.00		0.70	-1.36	0.72	-0.05	0.72
	G-N-δ	1	doublet			-3385.92905	-3536.88761	-3461.11190	-3461.75426		0.00	-1.38	-3.11	-4.54	-4.92		0.00	-0.15	-0.65	-0.85	0.00		-0.15	-0.50	-0.19	0.85	0.85
	G-N-AC-in_2	2	doublet	double bond		-3385.92905	-3536.84772	-3461.11701	-3461.71119		0.00	-0.30	-3.25	-3.36	-4.92		0.00	0.93	-0.79	0.33	0.00		0.93	-1.72	1.12	-0.33	1.12
	G-N-AC-in_3	3	doublet			-3385.92905	-3536.85694	-3461.07876	-3461.72159		0.00	-0.55	-2.21	-3.65	-4.92		0.00	0.68	0.25	0.04	0.00		0.68	-0.43	-0.21	-0.04	0.68
	G-N-χ	1	doublet			-3385.91686	-3536.85251	-3461.08897	-3461.71753		0.00	-0.76	-2.82	-3.87	-4.92		0.00	0.47	-0.36	-0.18	0.00		0.47	-0.83	0.18	0.18	0.47
	G-N-para	2	doublet			-3385.91686	-3536.84198	-3461.05128	-3461.70590		0.00	-0.47	-1.79	-3.55	-4.92		0.00	0.76	0.67	0.14	0.00		0.76	-0.09	-0.53	-0.14	0.76
	G-NN-αα-meta	1	triplet			-3401.43130	NA	-	-		0.00	--	--	--	-4.92		0.00	--	--	--	0.00		--	--	--	--	--
	G-NN-ZZ-out_F3	2	triplet			-3401.43130	-3552.32681	-	-		0.00	0.33	--	--	-4.92		0.00	1.56	--	--	0.00		1.56	--	--	--	--
	G-NN-ZZ-out_F4	3	triplet			-3401.43130	NA	-	-		0.00	--	--	--	-4.92		0.00	--	--	--	0.00		--	--	--	--	--
	G-NN-ZZ-out_F5	4	triplet			-3401.43130	-3552.30846	-	-		0.00	0.83	--	--	-4.92		0.00	2.06	--	--	0.00		2.06	--	--	--	--
	G-NN-ZZ-out_F6	5	triplet			-3401.43130	-3552.30531	-	-		0.00	0.92	--	--	-4.92		0.00	2.15	--	--	0.00		2.15	--	--	--	--
	G-NN-ZZ-out_F7	6	triplet			-3401.43130	-3552.38709	-3476.59292	-3477.25143		0.00	-1.31	-2.53	-4.40	-4.92		0.00	-0.08	-0.07	-0.71	0.00		-0.08	0.00	-0.63	0.71	0.71
	G-NNH-αα-meta	1	doublet			-3402.05623	-3552.98947	-3477.21573	-3477.85702		0.00	-0.69	-2.48	-3.87	-4.92		0.00	0.54	-0.02	-0.18	0.00		0.54	-0.55	-0.17	0.18	0.54
	G-NNH-ZZ-out_F2	2	doublet			-3402.05623	-3552.94269	-	-		0.00	0.58	--	--	-4.92		0.00	1.81	--	--	0.00		1.81	--	--	--	--
	G-NNH-ZZ-out_F3	3	doublet			-3402.05623	-3552.94538	-	-		0.00	0.51	--	--	-4.92		0.00	1.74	--	--	0.00		1.74	--	--	--	--
	G-NNH-ZZ-out_F4	4	doublet			-3402.05623	-3552.92938	-	-		0.00	0.94	--	--	-4.92		0.00	2.17	--	--	0.00		2.17	--	--	--	--
	G-NNH-ZZ-out_F5	5	doublet			-3402.05623	-3552.95311	-	-		0.00	0.30	--	--	-4.92		0.00	1.53	--	--	0.00		1.53	--	--	--	--
	G-NNH-ZZ-out_F6	6	doublet			-3402.05623	-3552.94927	-	-		0.00	0.40	--	--	-4.92		0.00	1.63	--	--	0.00		1.63	--	--	--	--
	G-HNNH-αα-meta	1	triplet			-3402.63868	-3553.56213	-3477.80811	-3478.41263		0.00	-0.43	-2.75	-3.14	-4.92		0.00	0.80	-0.29	0.55	0.00		0.80	-1.09	0.83	-0.55	0.83
	G-HNNH-ZZ-out_F2	2	triplet			-3402.63868	-3553.54084	-	-		0.00	0.15	--	--	-4.92		0.00	1.38	--	--	0.00		1.38	--	--	--	--
	G-HNNH-ZZ-out_F3	3	triplet			-3402.63868	-3553.53874	-	-		0.00	0.21	--	--	-4.92		0.00	1.44	--	--	0.00		1.44	--	--	--	--
	G-HNNH-ZZ-out_F4	4	triplet			-3402.63868	-3553.54353	-	-		0.00	0.08	--	--	-4.92		0.00	1.31	--	--	0.00		1.31	--	--	--	--
	G-HNNH-ZZ-out_F5	5	triplet			-3402.63868	-3553.54427	-	-		0.00	0.06	--	--	-4.92		0.00	1.29	--	--	0.00		1.29	--	--	--	--
	G-HNNH-ZZ-out_F6	6	triplet			-3402.63868	-3553.58074	-3477.80658	-3478.44549		0.00	-0.93	-2.70	-4.04	-4.92		0.00	0.30	-0.24	-0.35	0.00		0.30	-0.54	-0.10	0.35	0.35
	G-NN-αβ-ortho	1	doublet			-3401.98446	-3552.91972	-3477.15829	-3477.78593		0.00	-0.75	-2.87	-3.89	-4.92		0.00	0.48	-0.41	-0.20	0.00		0.48	-0.89	0.21	0.20	0.48
	G-NN-ZZ-in_E2	2	doublet			-3401.98446	-3552.87459	-	-		0.00	0.48	--	--	-4.92		0.00	1.71	--	--	0.00		1.71	--	--	--	--
	G-NN-ZZ-in_E3	3	doublet			-3401.98446	-3552.87882	-	-		0.00	0.37	--	--	-4.92		0.00	1.60	--	--	0.00		1.60	--	--	--	--
	G-NN-ZZ-in_E4	4	doublet			-3401.98446	-3552.86769	-	-		0.00	0.67	--	--	-4.92		0.00	1.90	--	--	0.00		1.90	--	--	--	--
	G-NN-ZZ-in_E5	5	doublet			-3401.98446	-3552.88886	-	-		0.00	0.09	--	--	-4.92		0.00	1.32	--	--	0.00		1.32	--	--	--	--
	G-NN-ZZ-in_E6	6	doublet			-3401.98446	-3552.92615	-3477.17457	-3477.79615		0.00	-0.92	-3.31	-4.17	-4.92		0.00	0.31	-0.85	-0.48	0.00		0.31	-1.16	0.37	0.48	0.48
	G-NNH-αβ-ortho	1	triplet			-3402.55998	-3553.46889	-3477.72875	-3478.34464		0.00	-0.03	-2.73	-3.43	-4.92		0.00	1.20	-0.27	0.26	0.00		1.20	-1.47	0.53	-0.26	1.20
	G-NNH-ZZ-in_E2	2	triplet			-3402.55998	-3553.46988	-3477.72049	-3478.33198		0.00	-0.06	-2.50	-3.09	-4.92		0.00	1.17	-0.04	0.60	0.00		1.17	-1.22	0.65	-0.60	1.17
	G-NNH-ZZ-in_E3	3	triplet			-3402.55998	-3553.46963	-3477.70525	-3478.33086		0.00	-0.05	-2.09	-3.06	-4.92		0.00	1.18	0.37	0.63	0.00		1.18	-0.81	0.26	-0.63	1.18
	G-NNH-ZZ-in_E4	4	triplet			-3402.55998	NA	-	-		0.00	--	--	--	-4.92		0.00	--	--	--	0.00		--	--	--	--	--
	G-NNH-ZZ-in_E5	5	triplet			-3402.55998	-3553.48663	-3477.73947	-3478.35176		0.00	-0.51	-3.02	-3.63	-4.92		0.00	0.72	-0.56	0.06	0.00		0.72	-1.28	0.62	-0.06	0.72
	G-NNH-ZZ-in_E6	6	triplet	double bond		-3402.55998	-3553.52303	-3477.77474	-3478.38950		0.00	-1.50	-3.98	-4.65	-4.92		0.00	-0.27	-1.52	-0.96	0.00		-0.27	-1.25	0.56	0.96	0.96
	G-NN-αχ-meta	1	doublet			-3402.00634	-3552.94426	-3477.18097	-3477.81003		0.00	-0.82	-2.89	-3.95	-4.92		0.00	0.41	-0.43	-0.26	0.00		0.41	-0.84	0.17	0.26	0.41
	G-NN-ZZ-out_B2	2	doublet			-3402.00634	-3552.90242	-	-		0.00	0.32	--	--	-4.92		0.00	1.55	--	--	0.00		1.55	--	--	--	--
	G-NN-ZZ-out_B3	3	doublet			-3402.00634	-3552.89710	-	-		0.00	0.46	--	--	-4.92		0.00	1.69	--	--	0.00		1.69	--	--	--	--
	G-NN-ZZ-out_B4	4	doublet			-3402.00634	-3552.91563	-3477.13900	-3477.78008		0.00	-0.04	-1.75	-3.14	-4.92		0.00	1.19	0.71	0.55	0.00		1.19	-0.48	-0.16	-0.55	1.19
	G-NN-ZZ-out_B5	5	doublet			-3402.00634	-3552.90939	-	-		0.00	0.13	--	--	-4.92		0.00	1.36	--	--	0.00		1.36	--	--	--	--
	G-NN-ZZ-out_B6	6	doublet			-3402.00634	-3552.94678	-3477.18700	-3477.81411		0.00	-0.89	-3.05	-4.06	-4.92		0.00	0.34	-0.59	-0.37	0.00		0.34	-0.93	0.22	0.37	0.37
	G-HNN-αχ-meta	1	triplet			-3402.60584	-3553.50523	-	-		0.00	0.23	--	--	-4.92		0.00	1.46	--	--	0.00		1.46	--	--	--	--
	G-HNN-ZZ-out_B2	2	triplet			-3402.60584	NA	-	-		0.00	--	--	--	-4.92		0.00	--	--	--	0.00		--	--	--	--	--
	G-HNN-ZZ-out_B3	3	triplet			-3402.60584	-3553.50262	-	-		0.00	0.30	--	--	-4.92		0.00	1.53	--	--	0.00		1.53	--	--	--	--
	G-HNN-ZZ-out_B4	4	triplet			-3402.60584	-3553.52565	-3477.76442	-3478.39123		0.00	-0.33	-2.45	-3.45	-4.92		0.00	0.90	0.01	0.24	0.00		0.90	-0.89	0.23	-0.24	0.90
	G-HNN-ZZ-out_B5	5	triplet	epoxide		-3402.60584	-3553.52749	-3477.78640	-3478.39329		0.00	-0.38	-3.05	-3.51	-4.92		0.00	0.85	-0.59	0.18	0.00		0.85	-1.44	0.77	-0.18	0.85
	G-HNN-ZZ-out_B6	6	triplet	epoxide		-3402.60584	-3553.52367	-3477.78643	-3478.39041		0.00	-0.27	-3.05	-3.43	-4.92		0.00	0.96	-0.59	0.26	0.00		0.96	-1.55	0.85	-0.26	0.96
	G-HNN-ZZ-out_B_extra1	7	triplet			-3402.60584	-3553.53267	-3477.75634	-3478.39842		0.00	-0.52	-2.23	-3.65	-4.92		0.00	0.71	0.23	0.04	0.00		0.71	-0.48	-0.19	-0.04	0.71
	G-NN-αχ-para	1	doublet			-3401.99340	NA	-	-		0.00	--	--	--	-4.92		0.00	--	--	--	0.00		--	--	--	--	--
	G-NN-ZZ-out_C3	2	doublet			-3401.99340	-3552.91199	-3477.15745	-3477.77797		0.00	-0.29	-2.60	-3.43	-4.92		0.00	0.94	-0.14	0.26	0.00		0.94	-1.08	0.40	-0.26	0.94
	G-NN-ZZ-out_C4	3	doublet			-3401.99340	-3552.92847	-3477.17170	-3477.79812		0.00	-0.74	-2.99	-3.98	-4.92		0.00	0.49	-0.53	-0.29	0.00		0.49	-1.02	0.24	0.29	0.49
	G-HNN-αχ-para	1	triplet	epoxide		-3402.59215	-3553.52226	-3477.76220	-3478.38680		0.00	-0.61	-2.76	-3.70	-4.92		0.00	0.62	-0.30	-0.01	0.00		0.62	-0.93	0.29	0.01	0.62
	G-HNN-ZZ-out_C2	2	triplet			-3402.59215	-3553.49976	-3477.75009	-3478.35835		0.00	0.00	-2.43	-2.93	-4.92		0.00	1.23	0.03	0.76	0.00		1.23	-1.21	0.73	-0.76	1.23
	G-HNN-ZZ-out_C3	3	triplet			-3402.59215	-3553.52413	-3477.77018	-3478.38936		0.00	-0.66	-2.98	-3.77	-4.92		0.00	0.57	-0.52	-0.08	0.00		0.57	-1.09	0.44	0.08	0.57
	G-NN-ββ-meta	1	triplet			-3402.54488	-3553.49473	-3477.79092	-3478.37411		0.00	-1.14	-4.83	-4.65	-4.92		0.00	0.09	-2.37	-0.96	0.00		0.09	-2.46	1.42	0.96	1.42
	G-NN-ZZ-in_D2	2	triplet			-3402.54488	-3553.46848	-3477.72341	-3478.33564		0.00	-0.43	-2.99	-3.60	-4.92		0.00	0.80	-0.53	0.09	0.00		0.80	-1.33	0.63	-0.09	0.80
	G-NN-ZZ-in_D3	3	triplet			-3402.54488	NA	-	-		0.00	--	--	--	-4.92		0.00	--	--	--	0.00		--	--	--	--	--
	G-NN-ZZ-in_D_extra1	4	triplet	double bond		-3402.54488	-3553.50119	-3477.79092	-3478.36777		0.00	-1.32	-4.83	-4.47	-4.92		0.00	-0.09	-2.37	-0.78	0.00		-0.09	-2.28	1.59	0.78	1.59
	G-NN-ZZ-in_D_extra2	5	triplet			-3402.54488	-3553.45153	-	-		0.00	0.03	--	--	-4.92		0.00	1.26	--	--	0.00		1.26	--	--	--	--
	G-NN-βχ-ortho	1	triplet	double bond		-3402.51350	-3553.46892	-3477.75972	-3478.32425		0.00	-1.30	-4.84	-4.14	-4.92		0.00	-0.07	-2.38	-0.45	0.00		-0.07	-2.31	1.92	0.45	1.92
	G-NN-ZZ-in_A2	2	triplet			-3402.51350	NA	-	-		0.00	--	--	--	-4.92		0.00	--	--	--	0.00		--	--	--	--	--
	G-NN-ZZ-in_A3	3	triplet			-3402.51350	-3553.41683	-	-		0.00	0.12	--	--	-4.92		0.00	1.35	--	--	0.00		1.35	--	--	--	--
	G-NN-ZZ-in_A4	4	triplet			-3402.51350	-3553.43557	-3477.68475	-3478.30094		0.00	-0.39	-2.80	-3.51	-4.92		0.00	0.84	-0.34	0.18	0.00		0.84	-1.18	0.52	-0.18	0.84
	G-NN-ZZ-in_A_extra1	5	triplet			-3402.51350	-3553.43188	-3477.65699	-3478.29373		0.00	-0.29	-2.04	-3.31	-4.92		0.00	0.94	0.42	0.38	0.00		0.94	-0.52	-0.04	-0.38	0.94
	G-NN-βχ-meta	1	triplet			-3402.52998	-3553.48913	-3477.76261	-3478.35437		0.00	-1.40	-4.47	-4.51	-4.92		0.00	-0.17	-2.01	-0.82	0.00		-0.17	-1.84	1.18	0.82	1.18
	G-NN-ZZ-in_B2	2	triplet			-3402.52998	NA	-	-		0.00	--	--	--	-4.92		0.00	--	--	--	0.00		--	--	--	--	--
	G-NN-ZZ-in_B3	3	triplet			-3402.52998	-3553.47035	-3477.72263	-3478.33661		0.00	-0.89	-3.38	-4.03	-4.92		0.00	0.34	-0.92	-0.34	0.00		0.34	-1.26	0.58	0.34	0.58
	G-NN-ZZ-in_B4	4	triplet			-3402.52998	-3553.47771	-3477.75280	-3478.34956		0.00	-1.09	-4.20	-4.38	-4.92		0.00	0.14	-1.74	-0.69	0.00		0.14	-1.88	1.05	0.69	1.05
	G-NN-ZZ-in_B5	5	triplet	double bond		-3402.52998	-3553.48085	-3477.76829	-3478.34897		0.00	-1.17	-4.62	-4.37	-4.92		0.00	0.06	-2.16	-0.68	0.00		0.06	-2.22	1.48	0.68	1.48
	G-NN-βχ-para	1	triplet			-3402.55400	-3553.48797	-3477.77488	-3478.35611		0.00	-0.71	-4.15	-3.91	-4.92		0.00	0.52	-1.69	-0.22	0.00		0.52	-2.20	1.47	0.22	1.47
	G-NN-ZZ-in_C2	2	triplet			-3402.55400	-3553.45998	-3477.70903	-3478.32266		0.00	0.05	-2.35	-3.00	-4.92		0.00	1.28	0.11	0.69	0.00		1.28	-1.17	0.59	-0.69	1.28
	G-NN-ZZ-in_C3	3	triplet			-3402.55400	-3553.47335	-3477.72252	-3478.33938		0.00	-0.31	-2.72	-3.45	-4.92		0.00	0.92	-0.26	0.24	0.00		0.92	-1.18	0.50	-0.24	0.92
	G-NN-ZZ-in_C4	4	triplet			-3402.55400	-3553.46934	-3477.72583	-3478.33647		0.00	-0.21	-2.81	-3.37	-4.92		0.00	1.02	-0.35	0.32	0.00		1.02	-1.38	0.67	-0.32	1.02
	G-NN-ZZ-in_C5	5	triplet	double bond		-3402.55400	-3553.50375	-3477.77280	-3478.36008		0.00	-1.14	-4.09	-4.02	-4.92		0.00	0.09	-1.63	-0.33	0.00		0.09	-1.72	1.30	0.33	1.30
	G-NN-ZZ-in_C_extra1	6	triplet			-3402.55400	-3553.48168	-3477.74395	-3478.35805		0.00	-0.54	-3.31	-3.96	-4.92		0.00	0.69	-0.85	-0.27	0.00		0.69	-1.53	0.57	0.27	0.69
	G-NN-ZZ-in_C_extra2	7	triplet			-3402.55400	-3553.48200	-3477.72432	-3478.34494		0.00	-0.55	-2.77	-3.60	-4.92		0.00	0.68	-0.31	0.09	0.00		0.68	-0.99	0.40	-0.09	0.68
	G-NN-γγ-ortho	1	triplet			-3401.40017	-3552.28721	-	-		0.00	0.56	--	--	-4.92		0.00	1.79	--	--	0.00		1.79	--	--	--	--
	G-NN-AC-out_A3	2	triplet			-3401.40017	-3552.27537	-	-		0.00	0.89	--	--	-4.92		0.00	2.12	--	--	0.00		2.12	--	--	--	--
	G-HNN-γγ-ortho	1	doublet			-3401.97500	-3552.89942	-3477.12308	-3477.76492		0.00	-0.45	-2.17	-3.58	-4.92		0.00	0.78	0.29	0.11	0.00		0.78	-0.48	-0.18	-0.11	0.78
	G-HNN-AC-out_A3	2	doublet			-3401.97500	-3552.90526	-3477.12031	-3477.76865		0.00	-0.61	-2.09	-3.68	-4.92		0.00	0.62	0.37	0.01	0.00		0.62	-0.25	-0.36	-0.01	0.62
	G-HNN-AC-out_A4	3	doublet			-3401.97500	-3552.89406	-3477.10842	-3477.75689		0.00	-0.31	-1.77	-3.36	-4.92		0.00	0.92	0.69	0.33	0.00		0.92	-0.23	-0.36	-0.33	0.92
	G-HNN-AC-out_A5	4	doublet			-3401.97500	-3552.91694	-3477.13985	-3477.78219		0.00	-0.93	-2.62	-4.05	-4.92		0.00	0.30	-0.16	-0.36	0.00		0.30	-0.46	-0.19	0.36	0.36
	G-HNNH-γγ-ortho	1	triplet			-3402.55352	-3553.48942	-3477.74205	-3478.35963		0.00	-0.76	-3.27	-4.02	-4.92		0.00	0.47	-0.81	-0.33	0.00		0.47	-1.27	0.48	0.33	0.48
	G-HNNH-AC-out_A2	2	triplet	epoxide		-3402.55352	-3553.45641	-3477.72467	-3478.31803		0.00	0.13	-2.79	-2.88	-4.92		0.00	1.36	-0.33	0.81	0.00		1.36	-1.70	1.14	-0.81	1.36
	G-NN-γγ-para	1	triplet			-3401.42879	-3552.32163	-	-		0.00	0.41	--	--	-4.92		0.00	1.64	--	--	0.00		1.64	--	--	--	--
	G-HNN-γγ-para	1	doublet			-3402.00466	NA	-	-		0.00	--	--	--	-4.92		0.00	--	--	--	0.00		--	--	--	--	--
	G-HNN-AC-out_G3	2	doublet			-3402.00466	-3552.94057	-3477.16494	-3477.80697		0.00	-0.77	-2.50	-3.91	-4.92		0.00	0.46	-0.04	-0.22	0.00		0.46	-0.50	-0.19	0.22	0.46
	G-HNNH-γγ-para	1	triplet			-3402.59113	-3553.50670	-3477.76985	-3478.37328		0.00	-0.21	-3.00	-3.37	-4.92		0.00	1.02	-0.54	0.32	0.00		1.02	-1.56	0.86	-0.33	1.02
	G-HNNH-AC-out_G_extra1	2	triplet			-3402.59113	-3553.53997	-3477.78157	-3478.40567		0.00	-1.12	-3.32	-4.25	-4.92		0.00	0.11	-0.86	-0.56	0.00		0.11	-0.97	0.30	0.56	0.56
	G-HNNH-AC-out_G_extra2	3	triplet			-3402.59113	-3553.48962	-	-		0.00	0.25	--	--	-4.92		0.00	1.48	--	--	0.00		1.48	--	--	--	--
	G-NN-γδ-ortho	1	doublet			-3401.95752	-3552.88739	-3477.09997	-3477.75295		0.00	-0.60	-2.01	-3.73	-4.92		0.00	0.63	0.45	-0.04	0.00		0.63	-0.18	-0.48	0.04	0.63
	G-NN-AC-in_A2	2	doublet			-3401.95752	NA	-	-		0.00	--	--	--	-4.92		0.00	--	--	--	0.00		--	--	--	--	--
	G-NN-AC-in_A3	3	doublet			-3401.95752	-3552.89539	-3477.12097	-3477.76088		0.00	-0.82	-2.58	-3.94	-4.92		0.00	0.41	-0.12	-0.25	0.00		0.41	-0.54	-0.13	0.25	0.41
	G-NN-AC-in_A4	4	doublet			-3401.95752	-3552.87543	-3477.09105	-3477.73849		0.00	-0.28	-1.77	-3.33	-4.92		0.00	0.95	0.69	0.36	0.00		0.95	-0.26	-0.33	-0.36	0.95
	G-NN-AC-in_A5	5	doublet			-3401.95752	-3552.89955	-3477.12325	-3477.76519		0.00	-0.93	-2.65	-4.06	-4.92		0.00	0.30	-0.19	-0.37	0.00		0.30	-0.48	-0.18	0.37	0.37
	G-NN-AC-in_A6	6	doublet			-3401.95752	-3552.89611	-3477.10949	-3477.76023		0.00	-0.84	-2.27	-3.92	-4.92		0.00	0.39	0.19	-0.23	0.00		0.39	-0.20	-0.42	0.23	0.39
	G-NNH-γδ-ortho	1	triplet			-3402.53900	-3553.49354	-3477.74302	-3478.34349		0.00	-1.27	-3.69	-3.97	-4.92		0.00	-0.04	-1.23	-0.28	0.00		-0.04	-1.19	0.95	0.28	0.95
	G-NNH-AC-in_A2	2	triplet			-3402.53900	NA	-	-		0.00	--	--	--	-4.92		0.00	--	--	--	0.00		--	--	--	--	--
	G-NNH-AC-in_A3	3	triplet			-3402.53900	NA	-	-		0.00	--	--	--	-4.92		0.00	--	--	--	0.00		--	--	--	--	--
	G-NNH-AC-in_A4	4	triplet			-3402.53900	-3553.45822	-3477.71821	-3478.31771		0.00	-0.31	-3.01	-3.27	-4.92		0.00	0.92	-0.55	0.42	0.00		0.92	-1.47	0.97	-0.42	0.97
	G-NNH-AC-in_A5	5	triplet	epoxide		-3402.53900	-3553.44422	-3477.69056	-3478.31304		0.00	0.07	-2.26	-3.14	-4.92		0.00	1.30	0.20	0.55	0.00		1.30	-1.10	0.35	-0.55	1.30
	G-NNH-AC-in_A6	6	triplet	OH-swap		-3402.53900	-3553.44845	-3477.75243	-3478.30868		0.00	-0.05	-3.94	-3.03	-4.92		0.00	1.18	-1.48	0.66	0.00		1.18	-2.67	2.15	-0.66	2.15
	G-NN-γδ-meta	1	doublet	double bond		-3401.97946	-3552.95017	-3477.19826	-3477.81737		0.00	-1.71	-4.09	-4.88	-4.92		0.00	-0.48	-1.63	-1.19	0.00		-0.48	-1.15	0.44	1.19	1.19
	G-NN-AC-in_B2	2	doublet			-3401.97946	-3552.93117	-3477.15243	-3477.79732		0.00	-1.20	-2.84	-4.34	-4.92		0.00	0.03	-0.38	-0.65	0.00		0.03	-0.42	-0.26	0.65	0.65
	G-NN-AC-in_B3	3	doublet			-3401.97946	NA	-	-		0.00	--	--	--	-4.92		0.00	--	--	--	0.00		--	--	--	--	--
	G-NN-AC-in_B4	4	doublet			-3401.97946	-3552.92402	-3477.15098	-3477.78856		0.00	-1.00	-2.80	-4.10	-4.92		0.00	0.23	-0.34	-0.41	0.00		0.23	-0.57	-0.06	0.41	0.41
	G-NNH-γδ-meta	1	triplet			-3402.55126	-3553.53954	-3477.80576	-3478.40630		0.00	-2.19	-5.06	-5.35	-4.92		0.00	-0.96	-2.60	-1.66	0.00		-0.96	-1.64	0.94	1.66	1.66
	G-NNH-AC-in_B2	2	triplet			-3402.55126	-3553.49025	-3477.76135	-3478.35315		0.00	-0.85	-3.85	-3.90	-4.92		0.00	0.38	-1.39	-0.21	0.00		0.38	-1.77	1.18	0.21	1.18
	G-NNH-AC-in_B3	3	triplet			-3402.55126	NA	-	-		0.00	--	--	--	-4.92		0.00	--	--	--	0.00		--	--	--	--	--
	G-NNH-AC-in_B4	4	triplet			-3402.55126	-3553.49607	-3477.76983	-3478.36463		0.00	-1.01	-4.08	-4.21	-4.92		0.00	0.22	-1.62	-0.52	0.00		0.22	-1.85	1.10	0.52	1.10
	G-NN-γδ-meta2	1	doublet	epoxide		-3401.98541	-3552.94408	-3477.15602	-3477.81172		0.00	-1.38	-2.78	-4.57	-4.92		0.00	-0.15	-0.32	-0.88	0.00		-0.15	-0.16	-0.56	0.88	0.88
	G-NN-AC-in_J2	2	doublet			-3401.98541	-3552.91170	-3477.14787	-3477.77901		0.00	-0.50	-2.56	-3.68	-4.92		0.00	0.73	-0.10	0.01	0.00		0.73	-0.82	0.11	-0.01	0.73
	G-NN-AC-in_J3	3	doublet			-3401.98541	-3552.89280	-	-		0.00	0.01	--	--	-4.92		0.00	1.24	--	--	0.00		1.24	--	--	--	--
	G-NNH-γδ-meta2	1	triplet			-3402.55061	-3553.50312	-3477.77989	-3478.36958		0.00	-1.22	-4.38	-4.37	-4.92		0.00	0.01	-1.92	-0.68	0.00		0.01	-1.93	1.24	0.68	1.24
	G-NNH-AC-in_J2	2	triplet			-3402.55061	-3553.49455	-3477.77490	-3478.36317		0.00	-0.98	-4.24	-4.19	-4.92		0.00	0.25	-1.78	-0.50	0.00		0.25	-2.03	1.28	0.50	1.28
	G-NNH-AC-in_J3	3	triplet			-3402.55061	NA	-	-		0.00	--	--	--	-4.92		0.00	--	--	--	0.00		--	--	--	--	--
	G-NNH-AC-in_J_extra1	4	triplet			-3402.55061	-3553.48768	-3477.73533	-3478.35100		0.00	-0.80	-3.16	-3.86	-4.92		0.00	0.43	-0.70	-0.17	0.00		0.43	-1.14	0.53	0.17	0.53
	G-NNH-AC-in_J_extra2	5	triplet			-3402.55061	-3553.48243	-3477.74638	-3478.34722		0.00	-0.65	-3.46	-3.76	-4.92		0.00	0.58	-1.00	-0.07	0.00		0.58	-1.58	0.94	0.07	0.94
	G-NN-γχ-meta	1	doublet			-3401.97869	NA	-	-		0.00	--	--	--	-4.92		0.00	--	--	--	0.00		--	--	--	--	--
	G-NN-AC-out_D2	2	doublet			-3401.97869	-3552.92763	-3477.16762	-3477.79381		0.00	-1.12	-3.28	-4.26	-4.92		0.00	0.11	-0.82	-0.57	0.00		0.11	-0.93	0.25	0.57	0.57
	G-NN-AC-out_D3	3	doublet			-3401.97869	-3552.93096	-3477.14468	-3477.80095		0.00	-1.21	-2.65	-4.46	-4.92		0.00	0.02	-0.19	-0.77	0.00		0.02	-0.21	-0.57	0.77	0.77
	G-NN-AC-out_D4	4	doublet			-3401.97869	NA	-	-		0.00	--	--	--	-4.92		0.00	--	--	--	0.00		--	--	--	--	--
	G-NN-AC-out_D5	5	doublet			-3401.97869	-3552.91372	-3477.14555	-3477.78194		0.00	-0.74	-2.68	-3.94	-4.92		0.00	0.49	-0.22	-0.25	0.00		0.49	-0.71	-0.03	0.25	0.49
	G-HNN-γχ-meta	1	triplet			-3402.54734	-3553.51074	-3477.77560	-3478.37846		0.00	-1.51	-4.35	-4.70	-4.92		0.00	-0.28	-1.89	-1.01	0.00		-0.28	-1.60	0.88	1.01	1.01
	G-HNN-AC-out_D2	2	triplet			-3402.54734	-3553.45955	-3477.72345	-3478.32593		0.00	-0.12	-2.93	-3.27	-4.92		0.00	1.11	-0.47	0.42	0.00		1.11	-1.58	0.89	-0.42	1.11
	G-HNN-AC-out_D3	3	triplet			-3402.54734	-3553.48469	-3477.76183	-3478.35285		0.00	-0.80	-3.97	-4.00	-4.92		0.00	0.43	-1.51	-0.31	0.00		0.43	-1.94	1.20	0.31	1.20
	G-HNN-AC-out_D4	4	triplet			-3402.54734	-3553.50163	-3477.78570	-3478.36964		0.00	-1.27	-4.62	-4.46	-4.92		0.00	-0.04	-2.16	-0.77	0.00		-0.04	-2.13	1.40	0.77	1.40
	G-HNN-AC-out_D5	5	triplet			-3402.54734	NA	-	-		0.00	--	--	--	-4.92		0.00	--	--	--	0.00		--	--	--	--	--
	G-NN-γχ-para	1	doublet			-3401.96553	-3552.91123	-3477.14305	-3477.77757		0.00	-1.03	-2.97	-4.18	-4.92		0.00	0.20	-0.51	-0.49	0.00		0.20	-0.71	0.02	0.49	0.49
	G-NN-AC-out_C2	2	doublet			-3401.96553	-3552.91981	-3477.15427	-3477.78630		0.00	-1.27	-3.27	-4.42	-4.92		0.00	-0.04	-0.81	-0.73	0.00		-0.04	-0.78	0.09	0.73	0.73
	G-NN-AC-out_C3	3	doublet			-3401.96553	-3552.90813	-3477.13693	-3477.77403		0.00	-0.95	-2.80	-4.08	-4.92		0.00	0.28	-0.34	-0.39	0.00		0.28	-0.62	-0.05	0.39	0.39
	G-NN-AC-out_C4	4	doublet			-3401.96553	-3552.90198	-3477.12173	-3477.76833		0.00	-0.78	-2.39	-3.93	-4.92		0.00	0.45	0.07	-0.24	0.00		0.45	-0.38	-0.31	0.24	0.45
	G-HNN-γχ-para	1	triplet			-3402.55997	-3553.51237	-3477.76745	-3478.37827		0.00	-1.21	-3.78	-4.35	-4.92		0.00	0.02	-1.32	-0.66	0.00		0.02	-1.34	0.66	0.66	0.66
	G-HNN-AC-out_C2	2	triplet	epoxide		-3402.55997	-3553.47154	-3477.76244	-3478.34055		0.00	-0.10	-3.65	-3.32	-4.92		0.00	1.13	-1.19	0.37	0.00		1.13	-2.31	1.55	-0.37	1.55
	G-HNN-AC-out_C3	3	triplet			-3402.55997	-3553.47057	-3477.74938	-3478.34017		0.00	-0.08	-3.29	-3.31	-4.92		0.00	1.15	-0.83	0.38	0.00		1.15	-1.98	1.21	-0.38	1.21
	G-HNN-AC-out_C4	4	triplet			-3402.55997	-3553.48360	-3477.75527	-3478.34975		0.00	-0.43	-3.45	-3.57	-4.92		0.00	0.80	-0.99	0.12	0.00		0.80	-1.79	1.11	-0.12	1.11
	G-NN-δδ-ortho	1	triplet	double bond		-3402.49196	-3553.44592	-3477.73026	-3478.31462		0.00	-1.26	-4.62	-4.47	-4.92		0.00	-0.03	-2.16	-0.78	0.00		-0.03	-2.13	1.38	0.78	1.38
	G-NN-AC-in_I2	2	triplet			-3402.49196	-3553.42225	-3477.69356	-3478.28916		0.00	-0.61	-3.62	-3.77	-4.92		0.00	0.62	-1.16	-0.08	0.00		0.62	-1.78	1.08	0.08	1.08
	G-NN-AC-in_I3	3	triplet			-3402.49196	NA	-	-		0.00	--	--	--	-4.92		0.00	--	--	--	0.00		--	--	--	--	--
	G-NN-AC-in_I_extra1	4	triplet			-3402.49196	-3553.40999	-3477.65866	-3478.28424		0.00	-0.28	-2.67	-3.64	-4.92		0.00	0.95	-0.21	0.05	0.00		0.95	-1.16	0.26	-0.05	0.95
	G-NN-AC-in_I_extra2	5	triplet			-3402.49196	-3553.42174	-3477.66800	-3478.28557		0.00	-0.60	-2.93	-3.68	-4.92		0.00	0.63	-0.47	0.01	0.00		0.63	-1.10	0.48	-0.01	0.63
	G-NN-δδ-para	1	triplet	epoxide		-3402.56196	-3553.47448	-3477.76727	-3478.34547		0.00	-0.13	-3.72	-3.40	-4.92		0.00	1.10	-1.26	0.29	0.00		1.10	-2.36	1.55	-0.29	1.55
	G-NN-AC-in_C2	2	triplet	epoxide		-3402.56196	-3553.47417	-3477.72819	-3478.33915		0.00	-0.12	-2.66	-3.23	-4.92		0.00	1.11	-0.20	0.46	0.00		1.11	-1.31	0.66	-0.46	1.11
	G-NN-δχ-ortho	1	triplet			-3402.50302	-3553.43962	-3477.71288	-3478.30816		0.00	-0.78	-3.85	-3.99	-4.92		0.00	0.45	-1.39	-0.30	0.00		0.45	-1.83	1.09	0.30	1.09
	G-NN-AC-in_E2	2	triplet	epoxide		-3402.50302	-3553.42757	-3477.64143	-3478.29246		0.00	-0.46	-1.90	-3.56	-4.92		0.00	0.77	0.56	0.13	0.00		0.77	-0.22	-0.43	-0.13	0.77
	G-NN-AC-in_E3	3	triplet			-3402.50302	NA	-	-		0.00	--	--	--	-4.92		0.00	--	--	--	0.00		--	--	--	--	--
	G-NN-AC-in_E4	4	triplet			-3402.50302	-3553.42918	-3477.69356	-3478.29801		0.00	-0.50	-3.32	-3.71	-4.92		0.00	0.73	-0.86	-0.02	0.00		0.73	-1.59	0.84	0.02	0.84
	G-NN-AC-in_E5	5	triplet			-3402.50302	-3553.42801	-3477.67834	-3478.29502		0.00	-0.47	-2.91	-3.63	-4.92		0.00	0.76	-0.45	0.06	0.00		0.76	-1.21	0.50	-0.06	0.76
	G-NN-AC-in_E6	6	triplet			-3402.50302	NA	-	-		0.00	--	--	--	-4.92		0.00	--	--	--	0.00		--	--	--	--	--
	G-NN-AC-in_E7	7	triplet	epoxide		-3402.50302	-3553.40555	-3477.64559	-3478.25331		0.00	0.14	-2.02	-2.50	-4.92		0.00	1.37	0.44	1.19	0.00		1.37	-0.93	0.75	-1.19	1.37
	G-NN-AC-in_E8	8	triplet	epoxide		-3402.50302	-3553.40357	-3477.66163	-3478.28275		0.00	0.20	-2.45	-3.30	-4.92		0.00	1.43	0.01	0.39	0.00		1.43	-1.42	0.38	-0.39	1.43
	G-NN-δχ-meta	1	triplet			-3402.52422	-3553.48744	-3477.75247	-3478.34683		0.00	-1.51	-4.35	-4.47	-4.92		0.00	-0.28	-1.89	-0.78	0.00		-0.28	-1.61	1.11	0.78	1.11
	G-NN-AC-in_D2	2	triplet	double bond		-3402.52422	-3553.44742	-3477.75677	-3478.31185		0.00	-0.42	-4.46	-3.51	-4.92		0.00	0.81	-2.00	0.18	0.00		0.81	-2.82	2.18	-0.18	2.18
	G-NN-AC-in_D3	3	triplet	double bond		-3402.52422	-3553.48000	-3477.75683	-3478.34362		0.00	-1.31	-4.47	-4.38	-4.92		0.00	-0.08	-2.01	-0.69	0.00		-0.08	-1.93	1.32	0.69	1.32
	G-NN-AC-in_D4	4	triplet			-3402.52422	-3553.47417	-3477.75904	-3478.33643		0.00	-1.15	-4.53	-4.18	-4.92		0.00	0.08	-2.07	-0.49	0.00		0.08	-2.15	1.57	0.49	1.57
	G-NN-AC-in_D5	5	triplet			-3402.52422	NA	-	-		0.00	--	--	--	-4.92		0.00	--	--	--	0.00		--	--	--	--	--
	G-NN-δχ-meta2	1	triplet			-3402.51698	-3553.44574	-3477.69272	-3478.30533		0.00	-0.57	-2.92	-3.53	-4.92		0.00	0.66	-0.46	0.16	0.00		0.66	-1.12	0.61	-0.16	0.66
	G-NN-AC-in_H2	2	triplet	double bond		-3402.51698	-3553.47626	-3477.77814	-3478.33757		0.00	-1.40	-5.24	-4.41	-4.92		0.00	-0.17	-2.78	-0.72	0.00		-0.17	-2.61	2.06	0.72	2.06
	G-NN-AC-in_H3	3	triplet			-3402.51698	-3553.45122	-3477.71484	-3478.31008		0.00	-0.72	-3.52	-3.66	-4.92		0.00	0.51	-1.06	0.03	0.00		0.51	-1.57	1.09	-0.03	1.09
	G-NN-AC-in_H4	4	triplet			-3402.51698	-3553.42137	-3477.66621	-3478.29347		0.00	0.09	-2.20	-3.21	-4.92		0.00	1.32	0.26	0.48	0.00		1.32	-1.06	0.22	-0.48	1.32
	G-NN-AC-in_H5	5	triplet			-3402.51698	-3553.46224	-3477.72448	-3478.32877		0.00	-1.02	-3.78	-4.17	-4.92		0.00	0.21	-1.32	-0.48	0.00		0.21	-1.53	0.84	0.48	0.84
	G-NN-AC-in_H_extra1	6	triplet			-3402.51698	-3553.47479	-3477.73905	-3478.34255		0.00	-1.36	-4.18	-4.55	-4.92		0.00	-0.13	-1.72	-0.86	0.00		-0.13	-1.59	0.86	0.86	0.86
	G-NN-AC-in_H_extra2	7	triplet	epoxide		-3402.51698	-3553.43883	-3477.71307	-3478.30424		0.00	-0.38	-3.47	-3.50	-4.92		0.00	0.85	-1.01	0.19	0.00		0.85	-1.86	1.20	-0.19	1.20
	G-NN-AC-in_H_extra3	8	triplet			-3402.51698	-3553.45929	-3477.70631	-3478.32587		0.00	-0.94	-3.29	-4.09	-4.92		0.00	0.29	-0.83	-0.40	0.00		0.29	-1.12	0.43	0.40	0.43
	G-NN-δχ-meta3	1	triplet			-3402.52036	-3553.43912	-3477.68382	-3478.28723		0.00	-0.30	-2.58	-2.95	-4.92		0.00	0.93	-0.12	0.74	0.00		0.93	-1.06	0.87	-0.74	0.93
	G-NN-AC-in_F2	2	triplet			-3402.52036	-3553.48362	-3477.75595	-3478.35238		0.00	-1.51	-4.55	-4.72	-4.92		0.00	-0.28	-2.09	-1.03	0.00		-0.28	-1.81	1.06	1.03	1.06
	G-NN-AC-in_F3	3	triplet			-3402.52036	-3553.45197	-3477.72080	-3478.32481		0.00	-0.65	-3.59	-3.97	-4.92		0.00	0.58	-1.13	-0.28	0.00		0.58	-1.71	0.85	0.28	0.85
	G-NN-AC-in_F4	4	triplet			-3402.52036	-3553.42056	-	-		0.00	0.21	--	--	-4.92		0.00	1.44	--	--	0.00		1.44	--	--	--	--
	G-NN-AC-in_F5	5	triplet	double bond		-3402.52036	-3553.43995	-3477.75437	-3478.31556		0.00	-0.32	-4.50	-3.72	-4.92		0.00	0.91	-2.04	-0.03	0.00		0.91	-2.95	2.01	0.03	2.01
	G-NN-AC-in_F_extra1	6	triplet			-3402.52036	-3553.46865	-3477.73626	-3478.33806		0.00	-1.10	-4.01	-4.33	-4.92		0.00	0.13	-1.55	-0.64	0.00		0.13	-1.68	0.91	0.64	0.91
	G-NN-AC-in_F_extra2	7	triplet	epoxide		-3402.52036	-3553.44482	-3477.71733	-3478.31031		0.00	-0.45	-3.50	-3.58	-4.92		0.00	0.78	-1.04	0.11	0.00		0.78	-1.81	1.15	-0.11	1.15
	G-NN-AC-in_F_extra3	8	triplet			-3402.52036	-3553.45912	-3477.70951	-3478.32434		0.00	-0.84	-3.28	-3.96	-4.92		0.00	0.39	-0.82	-0.27	0.00		0.39	-1.21	0.55	0.27	0.55
	G-NN-AC-in_F_extra4	9	triplet			-3402.52036	-3553.45444	-3477.72589	-3478.31934		0.00	-0.72	-3.73	-3.82	-4.92		0.00	0.51	-1.27	-0.13	0.00		0.51	-1.78	1.14	0.13	1.14
	G-NN-δχ-para	1	triplet			-3402.52910	NA	-	-		0.00	--	--	--	-4.92		0.00	--	--	--	0.00		--	--	--	--	--
	G-NN-AC-in_G2	2	triplet			-3402.52910	-3553.44789	-3477.71518	-3478.31355		0.00	-0.30	-3.20	-3.43	-4.92		0.00	0.93	-0.74	0.26	0.00		0.93	-1.67	1.00	-0.26	1.00
	G-NN-AC-in_G3	3	triplet			-3402.52910	NA	-	-		0.00	--	--	--	-4.92		0.00	--	--	--	0.00		--	--	--	--	--
	G-NN-AC-in_G4	4	triplet			-3402.52910	-3553.45055	-3477.72379	-3478.32012		0.00	-0.37	-3.43	-3.61	-4.92		0.00	0.86	-0.97	0.08	0.00		0.86	-1.83	1.06	-0.08	1.06
	G-NN-AC-in_G_extra1	5	triplet			-3402.52910	-3553.47937	-3477.73524	-3478.34190		0.00	-1.16	-3.75	-4.20	-4.92		0.00	0.07	-1.29	-0.51	0.00		0.07	-1.36	0.78	0.51	0.78
	G-NN-AC-in_G_extra2	6	triplet	epoxide		-3402.52910	-3553.44698	-3477.71859	-3478.31163		0.00	-0.27	-3.29	-3.38	-4.92		0.00	0.96	-0.83	0.31	0.00		0.96	-1.79	1.15	-0.31	1.15
	G-NN-AC-in_G_extra3	7	triplet			-3402.52910	-3553.46550	-3477.70804	-3478.32794		0.00	-0.78	-3.01	-3.82	-4.92		0.00	0.45	-0.55	-0.13	0.00		0.45	-1.00	0.42	0.13	0.45
	G-NN-χχ-ortho	1	triplet			-3402.47718	-3553.40241	-3477.67763	-3478.26973		0.00	-0.47	-3.59	-3.65	-4.92		0.00	0.76	-1.13	0.04	0.00		0.76	-1.89	1.17	-0.04	1.17
	G-NN-orto2	2	1			-3402.47718	-3553.38435	-3477.64904	-3478.25035		0.00	0.02	-2.81	-3.12	-4.92		0.00	1.25	-0.35	0.57	0.00		1.25	-1.60	0.92	-0.57	1.25
	G-NN-orto_extra1	3	1			-3402.47718	-3553.37855	-	-		0.00	0.17	--	--	-4.92		0.00	1.40	--	--	0.00		1.40	--	--	--	--
	G-NN-χχ-meta	1	triplet			-3402.51321	-3553.46864	-3477.74736	-3478.32568		0.00	-1.30	-4.51	-4.19	-4.92		0.00	-0.07	-2.05	-0.50	0.00		-0.07	-1.98	1.55	0.50	1.55
	G-NN-para2	2	1			-3402.51321	-3553.44806	-3477.72389	-3478.31696		0.00	-0.74	-3.87	-3.95	-4.92		0.00	0.49	-1.41	-0.26	0.00		0.49	-1.90	1.15	0.26	1.15
	G-NN-para3	3	1			-3402.51321	-3553.42273	-3477.67558	-3478.28465		0.00	-0.05	-2.55	-3.07	-4.92		0.00	1.18	-0.09	0.62	0.00		1.18	-1.28	0.71	-0.62	1.18
	G-NN-para4	4	1			-3402.51321	-3553.44717	-3477.72560	-3478.31617		0.00	-0.71	-3.92	-3.93	-4.92		0.00	0.52	-1.46	-0.24	0.00		0.52	-1.97	1.21	0.24	1.21
	G-NN-χχ-para	1	triplet			-3402.52514	-3553.44164	-3477.71781	-3478.30785		0.00	-0.24	-3.38	-3.38	-4.92		0.00	0.99	-0.92	0.31	0.00		0.99	-1.91	1.23	-0.31	1.23
	G-NN-para2	2	1			-3402.52514	-3553.44144	-3477.71513	-3478.30829		0.00	-0.23	-3.31	-3.39	-4.92		0.00	1.00	-0.85	0.30	0.00		1.00	-1.84	1.14	-0.30	1.14
	G-NN-para3	3	1			-3402.52514	-3553.44669	-3477.72372	-3478.31589		0.00	-0.37	-3.54	-3.60	-4.92		0.00	0.86	-1.08	0.09	0.00		0.86	-1.94	1.17	-0.09	1.17
	G-NN-para4	4	1			-3402.52514	-3553.43994	-3477.72341	-3478.30849		0.00	-0.19	-3.53	-3.40	-4.92		0.00	1.04	-1.07	0.29	0.00		1.04	-2.11	1.36	-0.29	1.36
	G-NN-para_extra1	5	1			-3402.52514	-3553.43202	-3477.67088	-3478.29426		0.00	0.02	-2.10	-3.01	-4.92		0.00	1.25	0.36	0.68	0.00		1.25	-0.90	0.32	-0.68	1.25
	G-NN-para_extra2	6	1			-3402.52514	-3553.42493	-3477.68267	-3478.28518		0.00	0.22	-2.42	-2.76	-4.92		0.00	1.45	0.04	0.93	0.00		1.45	-1.41	0.89	-0.93	1.45

## Sheet: Table S2. Energies of the dissociative pathway
For the description of the tables, see the SI.pdf file.
						G298 at 0 V vs SHE and pH=1 (Hartree)												Relative ΔG of intermediates at 0V vs SHE (eV)												Relative ΔG of intermediates at 1.23 V vs SHE (eV)												ΔGmax for each pathway (eV)
surface		position	multiplicity			*	O2*	O*O	O*OH	HO*O	HO*OH	O*	*O	HO*	*OH			*	O2*	O*O	O*OH	HO*O	HO*OH	O*	*O	HO*	*OH	end		*	O2*	O*O	O*OH	HO*O	HO*OH	O*	*O	HO*	*OH	end		A	B	C	D	E	F	Preferred pathway
	G-N-α	2-A				-3385.379472	NA	-	-	-	-	-	-	-	-			0.00	-	-	-	-	-	-	-	-	-	-		0.00	-	-	-	-	-	-	-	-	-	-		-	-	-	-	-	-
	G-NH-α	2-A				-3385.9985	NA	-	-	-	-	-	-	-	-			0.00	-	-	-	-	-	-	-	-	-	-		0.00	-	-	-	-	-	-	-	-	-	-		-	-	-	-	-	-
	G-N-β	1-A				-3385.946733	-3536.316671	-3536.312772	-3536.965967	-3536.965967	-3537.598944	-3461.164638	-3461.164638	-3461.766186	-3461.766186			0.00	-1.42	-1.31	-3.03	-3.03	-4.20	-4.07	-4.07	-4.38	-4.38	-4.92		0.00	-1.42	-1.31	-1.80	-1.80	-1.74	-1.61	-1.61	-0.69	-0.69	0.00		0.92	0.92	1.05	1.05	1.05	1.05	C/D/E/F
		1-B				-3385.946733	NA	-	-	-	-	-	-	-	-			0.00	-	-	-	-	-	-	-	-	-	-		0.00	-	-	-	-	-	-	-	-	-	-		-	-	-	-	-	-	-
	G-N-γ	1-2				-3385.381866	NA	-	-	-	-	-	-	-	-			0.00	-	-	-	-	-	-	-	-	-	-		0.00	-	-	-	-	-	-	-	-	-	-		-	-	-	-	-	-	-
	G-NH-γ	1-2				-3385.96014	-3536.278869	-3536.259869	-3536.933932	-3536.929101	-3537.556398	-3461.139239	-3461.112271	-3461.774942	-3461.754936			0.00	-0.03	0.49	-1.80	-1.66	-2.68	-3.01	-2.28	-4.25	-3.71	-4.92		0.00	-0.03	0.49	-0.57	-0.43	-0.22	-0.55	0.18	-0.56	-0.02	0.00		0.56	0.62	0.56	0.52	0.56	0.52	A
	G-N-δ	1-2				-3385.929046	-3536.217664	-3536.256708	-3536.875755	-3536.892291	-3537.514214	-3461.111953	-3461.116473	-3461.754256	-3461.697868			0.00	0.79	-0.27	-1.06	-1.51	-2.38	-3.11	-3.24	-4.54	-3.00	-4.92		0.00	0.79	-0.27	0.17	-0.28	0.08	-0.65	-0.78	-0.85	0.69	0.00		0.85	1.46	0.85	0.79	0.85	0.79	B
		1-A				-3385.929046	NA	-	-	-	-	-	-	-	-			0.00	-	-	-	-	-	-	-	-	-	-		0.00	-	-	-	-	-	-	-	-	-	-		-	-	-	-	-	-	-
		2-A				-3385.929046	NA	-	-	-	-	-	-	-	-			0.00	-	-	-	-	-	-	-	-	-	-		0.00	-	-	-	-	-	-	-	-	-	-		-	-	-	-	-	-	-
	G-N-χ	1-A	doublet			-3385.91686	-3536.202322	-3536.211773	-3536.868395	-3536.867705	-3537.486977	-3461.080574	-3461.078802	-3461.717803	-3461.716856			0.00	0.88	0.62	-1.19	-1.17	-1.97	-2.59	-2.54	-3.88	-3.85	-4.92		0.00	0.88	0.62	0.04	0.06	0.49	-0.13	-0.08	-0.19	-0.16	0.00		0.88	0.88	0.88	0.88	0.88	0.88	A
	G-NN-αα-meta	1-5	triplet			-3401.4313	-3551.663986	-	-	-	-	-	-	-	-			0.00	2.32	-	-	-	-	-	-	-	-	-4.92		0.00	2.32	-	-	-	-	-	-	-	-	0.00
	G-NNH-αα-meta	2-6	doublet			-3402.05623	-3552.276048	-	-	-	-	-	-	-	-			0.00	2.67	-	-	-	-	-	-	-	-	-4.92		0.00	2.67	-	-	-	-	-	-	-	-	0.00		-	-	-	-	-	-
		6-A	doublet			-3402.05623	NA	-	-	-	-	-	-	-	-			0.00	-	-	-	-	-	-	-	-	-	-4.92		0.00	-	-	-	-	-	-	-	-	-	0.00		-	-	-	-	-	-
	G-HNNH-αα-meta	2-6	triplet			-3402.638683	-3552.927367	-3552.973889	-3553.617542	-3553.554461	-3554.202109	-3477.787049	-3477.806872	-3478.402387	-3478.444983			0.00	0.79	-0.47	-1.93	-0.22	-1.79	-2.17	-2.71	-2.86	-4.02	-4.92		0.00	0.79	-0.47	-0.70	1.01	0.67	0.29	-0.25	0.83	-0.33	0.00		0.99	1.49	1.38	1.38	1.49	1.49	A
	G-NN-αβ-ortho	6-5	doublet			-3401.984456	-3552.284305	-3552.312409	-3552.946856	-3552.952835	-3553.575655	-3477.174589	-3477.128576	-3477.799367	-3477.756714			0.00	0.49	-0.28	-1.49	-1.65	-2.54	-3.31	-2.06	-4.26	-3.10	-4.92		0.00	0.49	-0.28	-0.26	-0.42	-0.08	-0.85	0.40	-0.57	0.59	0.00		0.57	0.82	0.57	0.68	0.57	0.68	E
	G-NNH-αβ-ortho	5-6	triplet			-3402.559975	-3552.890419	-3552.893772	-3553.552938	-3553.53494	-3554.176365	-3477.73944	-3477.774741	-3478.349567	-3478.391912			0.00	-0.34	-0.44	-2.32	-1.83	-3.23	-3.02	-3.98	-3.57	-4.72	-4.92		0.00	-0.34	-0.44	-1.09	-0.60	-0.77	-0.56	-1.52	0.12	-1.03	0.00		0.68	1.03	0.89	1.03	0.89	1.03	D
	G-NN-αχ-meta	2-5	doublet			-3402.006336	NA	-	-	-	-	-	-	-	-			0.00	-	-	-	-	-	-	-	-	-	-4.92		0.00	-	-	-	-	-	-	-	-	-	0.00		-	-	-	-	-	-
		4-5	doublet			-3402.006336	NA	-	-	-	-	-	-	-	-			0.00	-	-	-	-	-	-	-	-	-	-4.92		0.00	-	-	-	-	-	-	-	-	-	0.00		-	-	-	-	-	-
		5-A	doublet			-3402.006336	NA	-	-	-	-	-	-	-	-			0.00	-	-	-	-	-	-	-	-	-	-4.92		0.00	-	-	-	-	-	-	-	-	-	0.00		-	-	-	-	-	-
		4-A	doublet			-3402.006336	NA	-	-	-	-	-	-	-	-			0.00	-	-	-	-	-	-	-	-	-	-4.92		0.00	-	-	-	-	-	-	-	-	-	0.00		-	-	-	-	-	-
	G-HNN-αχ-meta	2-5	triplet			-3402.605837	-3552.881601	-3552.951858	-3553.566718	-3553.547921	-3554.157832	-3477.754283	-3477.781681	-3478.368765	-3478.390803			0.00	1.14	-0.77	-1.44	-0.93	-1.47	-2.18	-2.92	-2.84	-3.44	-4.92		0.00	1.14	-0.77	-0.21	0.30	0.99	0.28	-0.46	0.85	0.25	0.00		1.14	1.14	1.20	1.20	1.14	1.14	A
		4-7	triplet			-3402.605837	-3552.881145	-3552.891189	-3553.526343	-3553.538618	-3554.165831	-3477.764357	-3477.756335	-3478.39118	-3478.397836			0.00	1.16	0.88	-0.35	-0.68	-1.69	-2.45	-2.23	-3.45	-3.63	-4.92		0.00	1.16	0.88	0.88	0.55	0.77	0.01	0.23	0.24	0.06	0.00		1.16	1.16	1.16	1.16	1.16	1.16	B
		4-5	triplet			-3402.605837	-3552.883012	-3552.936864	-3553.541699	-3553.571662	-3554.168522	-3477.764337	-3477.781704	-3478.389976	-3478.393916			0.00	1.11	-0.36	-0.76	-1.58	-1.77	-2.45	-2.92	-3.42	-3.53	-4.92		0.00	1.11	-0.36	0.47	-0.35	0.69	0.01	-0.46	0.27	0.16	0.00		1.11	1.11	1.11	1.11	1.11	1.11	B
		7-5	triplet			-3402.605837	-3552.891474	-3552.941392	-3553.532024	-3553.581483	-3554.182232	-3477.756347	-3477.781814	-3478.397796	-3478.394012			0.00	0.87	-0.48	-0.50	-1.85	-2.14	-2.23	-2.92	-3.63	-3.53	-4.92		0.00	0.87	-0.48	0.73	-0.62	0.32	0.23	-0.46	0.06	0.16	0.00		1.21	0.87	1.21	1.21	0.94	0.94	B
	G-NN-αχ-para	1-A	doublet			-3401.993403	NA	-	-	-	-	-	-	-	-			0.00	-	-	-	-	-	-	-	-	-	-4.92		0.00	-	-	-	-	-	-	-	-	-	0.00		-	-	-	-	-	-
		2-B	doublet			-3401.993403	-3552.273278	-3552.282764	-3552.942772	-3552.9286	-3553.550582	-3477.149235	-3477.149252	-3477.777663	-3477.778745			0.00	1.03	0.77	-1.13	-0.75	-1.62	-2.38	-2.38	-3.42	-3.45	-4.92		0.00	1.03	0.77	0.10	0.48	0.84	0.08	0.08	0.27	0.24	0.00		1.03	1.03	1.03	1.03	1.03	1.03	A
		2-C	doublet			-3401.993403	NA	-	-	-	-	-	-	-	-			0.00	-	-	-	-	-	-	-	-	-	-4.92		0.00	-	-	-	-	-	-	-	-	-	0.00		-	-	-	-	-	-
	G-HNN-αχ-para	2-A	triplet			-3402.59215	NA	-	-	-	-	-	-	-	-			0.00	-	-	-	-	-	-	-	-	-	-4.92		0.00	-	-	-	-	-	-	-	-	-	0.00		-	-	-	-	-	-
		3-B	triplet			-3402.59215	-3552.890891	-3552.898261	-3553.555553	-3553.540187	-3554.175112	-3477.772049	-3477.772044	-3478.389179	-3478.389286			0.00	0.52	0.32	-1.51	-1.10	-2.32	-3.03	-3.03	-3.77	-3.77	-4.92		0.00	0.52	0.32	-0.28	0.13	0.14	-0.57	-0.57	-0.08	-0.08	0.00		0.52	0.52	0.52	0.52	0.52	0.52	A
		C-3	triplet			-3402.59215	-3552.878674	-3552.897327	-3553.545707	-3553.533014	-3554.165793	-3477.750355	-3477.772061	-3478.387354	-3478.389909			0.00	0.85	0.34	-1.25	-0.90	-2.06	-2.44	-3.03	-3.72	-3.79	-4.92		0.00	0.85	0.34	-0.02	0.33	0.40	0.02	-0.57	-0.03	-0.10	0.00		0.85	0.85	0.85	0.85	0.85	0.85	A
	G-NN-ββ-meta	1-2	triplet			-3402.544878	NA	-	-	-	-	-	-	-	-			0.00	-	-	-	-	-	-	-	-	-	-4.92		0.00	-	-	-	-	-	-	-	-	-	0.00		-	-	-	-	-	-
		1-4	triplet			-3402.544878	-3552.923924	-3552.963903	-3553.626142	-3553.603099	-3554.213632	-3477.790914	-3477.77581	-3478.364981	-3478.366229			0.00	-1.67	-2.75	-4.72	-4.09	-4.65	-4.83	-4.42	-4.40	-4.43	-4.92		0.00	-1.67	-2.75	-3.49	-2.86	-2.19	-2.37	-1.96	-0.71	-0.74	0.00		1.66	1.22	1.48	1.45	1.48	1.45	A
		2-4	triplet			-3402.544878	-3552.864855	-3552.921293	-3553.557996	-3553.546276	-3554.162063	-3477.723466	-3477.775797	-3478.335601	-3478.367761			0.00	-0.06	-1.60	-2.87	-2.55	-3.25	-3.00	-4.42	-3.60	-4.47	-4.92		0.00	-0.06	-1.60	-1.64	-1.32	-0.79	-0.54	-1.96	0.09	-0.78	0.00		1.10	1.18	0.88	0.85	0.88	0.78	D
	G-NN-βχ-ortho	1-A	triplet			-3402.513495	-3552.900975	-3552.921182	-3553.575141	-3553.575403	-3554.18103	-3477.759729	-3477.758702	-3478.337607	-3478.337135			0.00	-1.90	-2.45	-4.19	-4.19	-4.62	-4.84	-4.81	-4.51	-4.49	-4.92		0.00	-1.90	-2.45	-2.96	-2.96	-2.16	-2.38	-2.35	-0.82	-0.80	0.00		1.56	1.54	1.34	1.36	1.34	1.36	B
		4-B	triplet			-3402.513495	NA	-	-	-	-	-	-	-	-			0.00	-	-	-	-	-	-	-	-	-	-4.92		0.00	-	-	-	-	-	-	-	-	-	0.00		-	-	-	-	-	-
	G-NN-βχ-meta	5-4	triplet			-3402.529977	-3552.879948	-3552.9551	-3553.573597	-3553.584048	-3554.174301	-3477.768214	-3477.75476	-3478.348799	-3478.348716			0.00	-0.88	-2.92	-3.70	-3.98	-3.99	-4.62	-4.25	-4.36	-4.36	-4.92		0.00	-0.88	-2.92	-2.47	-2.75	-1.53	-2.16	-1.79	-0.67	-0.67	0.00		1.49	1.12	0.94	0.94	1.22	1.22	B
		1-4	triplet			-3402.529977	NA	-	-	-	-	-	-	-	-			0.00	-	-	-	-	-	-	-	-	-	-4.92		0.00	-	-	-	-	-	-	-	-	-	0.00		-	-	-	-	-	-
		3-4	triplet			-3402.529977	NA	-	-	-	-	-	-	-	-			0.00	-	-	-	-	-	-	-	-	-	-4.92		0.00	-	-	-	-	-	-	-	-	-	0.00		-	-	-	-	-	-
		A-4	triplet			-3402.529977	NA	-	-	-	-	-	-	-	-			0.00	-	-	-	-	-	-	-	-	-	-4.92		0.00	-	-	-	-	-	-	-	-	-	0.00		-	-	-	-	-	-
		5-1	triplet			-3402.529977	-3552.912863	-3552.963908	-3553.626142	-3553.596509	-3554.21362	-3477.790914	-3477.775809	-3478.364981	-3478.366229			0.00	-1.77	-3.16	-5.13	-4.32	-5.06	-5.24	-4.83	-4.80	-4.84	-4.92		0.00	-1.77	-3.16	-3.90	-3.09	-2.60	-2.78	-2.37	-1.11	-1.15	0.00		1.66	1.22	1.48	1.45	1.48	1.45	A
		A-3	triplet			-3402.529977	NA	-	-	-	-	-	-	-	-			0.00	-	-	-	-	-	-	-	-	-	-4.92		0.00	-	-	-	-	-	-	-	-	-	0.00		-	-	-	-	-	-
	G-NN-βχ-para	1-5	triplet			-3402.554004	-3552.926074	-3552.947343	-3553.605015	-3553.602531	-3554.21129	-3477.774881	-3477.77281	-3478.370265	-3478.363593			0.00	-1.48	-2.06	-3.90	-3.83	-4.34	-4.15	-4.09	-4.29	-4.11	-4.92		0.00	-1.48	-2.06	-2.67	-2.60	-1.88	-1.69	-1.63	-0.60	-0.42	0.00		1.08	1.21	1.28	1.46	1.28	1.46	C
		4-5	triplet			-3402.554004	NA	-	-	-	-	-	-	-	-			0.00	-	-	-	-	-	-	-	-	-	-4.92		0.00	-	-	-	-	-	-	-	-	-	0.00		-	-	-	-	-	-
		1-4	triplet			-3402.554004	NA	-	-	-	-	-	-	-	-			0.00	-	-	-	-	-	-	-	-	-	-4.92		0.00	-	-	-	-	-	-	-	-	-	0.00		-	-	-	-	-	-
		2-3	triplet			-3402.554004	NA	-	-	-	-	-	-	-	-			0.00	-	-	-	-	-	-	-	-	-	-4.92		0.00	-	-	-	-	-	-	-	-	-	0.00		-	-	-	-	-	-
		2-7	triplet			-3402.554004	NA	-	-	-	-	-	-	-	-			0.00	-	-	-	-	-	-	-	-	-	-4.92		0.00	-	-	-	-	-	-	-	-	-	0.00		-	-	-	-	-	-
		3-7	triplet			-3402.554004	NA	-	-	-	-	-	-	-	-			0.00	-	-	-	-	-	-	-	-	-	-4.92		0.00	-	-	-	-	-	-	-	-	-	0.00		-	-	-	-	-	-
	G-NN-γγ-para	1-A	triplet			-3401.428791	NA	-	-	-	-	-	-	-	-			0.00	-	-	-	-	-	-	-	-	-	-4.92		0.00	-	-	-	-	-	-	-	-	-	0.00		-	-	-	-	-	-
	G-HNN-γγ-para	1-A	doublet			-3402.004657	NA	-	-	-	-	-	-	-	-			0.00	-	-	-	-	-	-	-	-	-	-4.92		0.00	-	-	-	-	-	-	-	-	-	0.00		-	-	-	-	-	-
		2-B	doublet			-3402.004657	-3552.304903	-3552.338088	-3552.951618	-3552.954859	-3553.607455	-3477.164943	-3477.179313	-3477.806391	-3477.827472			0.00	0.48	-0.43	-1.07	-1.15	-2.86	-2.50	-2.89	-3.90	-4.47	-4.92		0.00	0.48	-0.43	0.16	0.08	-0.40	-0.04	-0.43	-0.21	-0.78	0.00		0.59	0.78	0.59	0.78	0.50	0.78	B
	G-HNNH-γγ-para	2-1	triplet			-3402.59113	-3552.896981	-3552.948984	-3553.557734	-3553.582684	-3554.183548	-3477.781179	-3477.769632	-3478.405473	-3478.370839			0.00	0.32	-1.09	-1.60	-2.28	-2.57	-3.31	-2.99	-4.24	-3.30	-4.92		0.00	0.32	-1.09	-0.37	-1.05	-0.11	-0.85	-0.53	-0.55	0.39	0.00		0.72	0.93	0.72	0.72	0.93	0.93	B
	G-NN-γδ-ortho	2-3	doublet			-3401.957515	NA	-	-	-	-	-	-	-	-			0.00	-	-	-	-	-	-	-	-	-	-4.92		0.00	-	-	-	-	-	-	-	-	-	0.00		-	-	-	-	-	-
	G-NNH-γδ-ortho	4-5	triplet			-3402.539004	NA	-	-	-	-	-	-	-	-			0.00	-	-	-	-	-	-	-	-	-	-4.92		0.00	-	-	-	-	-	-	-	-	-	0.00		-	-	-	-	-	-
	G-NN-γδ-meta	1-2	doublet			-3401.979462	-3552.28318	-3552.326532	-3552.939935	-3552.942966	-3553.573209	-3477.198256	-3477.152465	-3477.81527	-3477.797357			0.00	0.38	-0.80	-1.43	-1.52	-2.61	-4.09	-2.84	-4.83	-4.34	-4.92		0.00	0.38	-0.80	-0.20	-0.29	-0.15	-1.63	-0.38	-1.14	-0.65	0.00		1.13	0.65	1.13	0.65	1.13	0.65	B
		A-1	doublet			-3401.979462	-3552.295685	-3552.321657	-3552.929308	-3552.930467	-3553.562947	-3477.171448	-3477.198298	-3477.763271	-3477.813084			0.00	0.04	-0.66	-1.14	-1.18	-2.33	-3.36	-4.09	-3.41	-4.77	-4.92		0.00	0.04	-0.66	0.09	0.05	0.13	-0.90	-1.63	0.28	-1.08	0.00		1.18	1.08	0.75	1.08	0.72	1.08	B
		A-4	doublet			-3401.979462	-3552.255591	-3552.299768	-3552.928085	-3552.907532	-3553.557506	-3477.17144	-3477.151201	-3477.762446	-3477.788144			0.00	1.13	-0.07	-1.11	-0.55	-2.18	-3.36	-2.81	-3.39	-4.09	-4.92		0.00	1.13	-0.07	0.12	0.68	0.28	-0.90	-0.35	0.30	-0.40	0.00		1.20	1.13	1.13	1.13	1.13	1.13	A
		1-4	doublet			-3401.979462	-3552.289885	-3552.297502	-3552.927714	-3552.938613	-3553.579234	-3477.198251	-3477.151054	-3477.817473	-3477.787119			0.00	0.20	-0.01	-1.10	-1.40	-2.78	-4.09	-2.81	-4.88	-4.06	-4.92		0.00	0.20	-0.01	0.13	-0.17	-0.32	-1.63	-0.35	-1.19	-0.37	0.00		1.19	0.37	1.19	0.37	1.19	0.37	B
	G-NNH-γδ-meta	4-1	triplet			-3402.551263	-3552.934717	-3552.939358	-3553.591079	-3553.584201	-3554.221027	-3477.769814	-3477.805748	-3478.365525	-3478.406178			0.00	-1.79	-1.91	-3.59	-3.41	-4.68	-4.08	-5.06	-4.24	-5.34	-4.92		0.00	-1.79	-1.91	-2.36	-2.18	-2.22	-1.62	-2.60	-0.55	-1.65	0.00		1.07	1.65	1.67	1.65	1.67	1.65	D
		2-1	triplet			-3402.551263	-3552.915276	-3552.918376	-3553.557418	-3553.573238	-3554.203129	-3477.761308	-3477.805817	-3478.356151	-3478.406909			0.00	-1.26	-1.34	-2.68	-3.11	-4.19	-3.85	-5.06	-3.98	-5.36	-4.92		0.00	-1.26	-1.34	-1.45	-1.88	-1.73	-1.39	-2.60	-0.29	-1.67	0.00		1.10	1.67	1.44	1.67	1.44	1.67	B
		A-1	triplet			-3402.551263	NA	-	-	-	-	-	-	-	-			0.00	-	-	-	-	-	-	-	-	-	-4.92		0.00	-	-	-	-	-	-	-	-	-	0.00		-	-	-	-	-	-
		A-2	triplet			-3402.551263	NA	-	-	-	-	-	-	-	-			0.00	-	-	-	-	-	-	-	-	-	-4.92		0.00	-	-	-	-	-	-	-	-	-	0.00		-	-	-	-	-	-
	G-NN-γδ-meta2	A-2	doublet			-3401.985414	NA	-	-	-	-	-	-	-	-			0.00	-	-	-	-	-	-	-	-	-	-4.92		0.00	-	-	-	-	-	-	-	-	-	0.00		-	-	-	-	-	-
		1-2	doublet			-3401.985414	-3552.290408	-3552.325058	-3552.928046	-3552.929515	-3553.575651	-3477.166516	-3477.147874	-3477.80881	-3477.781746			0.00	0.35	-0.59	-0.95	-0.99	-2.52	-3.06	-2.56	-4.49	-3.75	-4.92		0.00	0.35	-0.59	0.28	0.24	-0.06	-0.60	-0.10	-0.80	-0.06	0.00		0.88	0.84	0.88	0.88	0.84	0.84	B
		B-2	doublet			-3401.985414	-3552.26418	-3552.271341	-3552.904111	-3552.924287	-3553.543885	-3477.142728	-3477.147851	-3477.78628	-3477.779024			0.00	1.06	0.87	-0.30	-0.85	-1.65	-2.42	-2.56	-3.87	-3.68	-4.92		0.00	1.06	0.87	0.93	0.38	0.81	0.04	-0.10	-0.18	0.01	0.00		1.06	1.06	1.06	1.06	1.06	1.06	B
		B-1	doublet			-3401.985414	-3552.28036	-3552.28471	-3552.944198	-3552.97248	-3553.56716	-3477.144808	-3477.166487	-3477.787063	-3477.808856			0.00	0.62	0.50	-1.39	-2.16	-2.28	-2.47	-3.06	-3.90	-4.49	-4.92		0.00	0.62	0.50	-0.16	-0.93	0.18	-0.01	-0.60	-0.21	-0.80	0.00		0.62	0.80	0.62	0.80	1.10	1.10	B
	G-NNH-γδ-meta2	A-2	triplet			-3402.550606	-3552.896308	-3552.974914	-3553.542257	-3553.578058	-3554.185114	-3477.762803	-3477.774746	-3478.380478	-3478.363419			0.00	-0.76	-2.90	-2.28	-3.26	-3.72	-3.91	-4.24	-4.66	-4.20	-4.92		0.00	-0.76	-2.90	-1.05	-2.03	-1.26	-1.45	-1.78	-0.97	-0.51	0.00		1.85	1.27	1.85	1.85	0.97	0.87	B
		1-2	triplet			-3402.550606	-3552.904246	-3552.885438	-3553.557481	-3553.560478	-3554.187639	-3477.808675	-3477.774719	-3478.369639	-3478.362788			0.00	-0.98	-0.46	-2.70	-2.78	-3.79	-5.16	-4.23	-4.37	-4.18	-4.92		0.00	-0.98	-0.46	-1.47	-1.55	-1.33	-2.70	-1.77	-0.68	-0.49	0.00		2.02	1.28	0.68	0.84	0.68	0.84	B
		5-2	triplet			-3402.550606	-3552.882024	-3552.885438	-3553.534951	-3553.528211	-3554.167864	-3477.746351	-3477.774867	-3478.350697	-3478.363471			0.00	-0.37	-0.46	-2.08	-1.90	-3.25	-3.46	-4.24	-3.85	-4.20	-4.92		0.00	-0.37	-0.46	-0.85	-0.67	-0.79	-1.00	-1.78	-0.16	-0.51	0.00		0.84	1.27	0.63	0.51	0.63	0.51	A
		5-1	triplet			-3402.550606	NA	-	-	-	-	-	-	-	-			0.00	-	-	-	-	-	-	-	-	-	-4.92		0.00	-	-	-	-	-	-	-	-	-	0.00		-	-	-	-	-	-
	G-NN-γχ-meta	3-2	doublet			-3401.978688	-3552.272012	-3552.280404	-3552.935219	-3552.944512	-3553.550218	-3477.144691	-3477.168679	-3477.801339	-3477.793873			0.00	0.67	0.44	-1.33	-1.58	-2.01	-2.65	-3.31	-4.47	-4.26	-4.92		0.00	0.67	0.44	-0.10	-0.35	0.45	-0.19	-0.85	-0.78	-0.57	0.00		0.78	0.67	0.78	0.67	0.80	0.80	B
		5-2	doublet			-3401.978688	-3552.270559	-3552.273484	-3552.930258	-3552.92975	-3553.547387	-3477.14556	-3477.159747	-3477.783351	-3477.795389			0.00	0.71	0.63	-1.19	-1.18	-1.93	-2.68	-3.06	-3.98	-4.31	-4.92		0.00	0.71	0.63	0.04	0.05	0.53	-0.22	-0.60	-0.29	-0.62	0.00		0.71	0.71	0.71	0.71	0.71	0.71	A
		A-2	doublet			-3401.978688	-3552.26245	-3552.299632	-3552.93162	-3552.94012	-3553.562189	-3477.140931	-3477.159703	-3477.768916	-3477.795529			0.00	0.93	-0.09	-1.23	-1.46	-2.33	-2.55	-3.06	-3.58	-4.31	-4.92		0.00	0.93	-0.09	0.00	-0.23	0.13	-0.09	-0.60	0.11	-0.62	0.00		0.93	0.93	0.93	0.93	0.93	0.93	B
		A-5	doublet			-3401.978688	-3552.264542	-3552.286937	-3552.926461	-3552.910103	-3553.55176	-3477.131621	-3477.145543	-3477.768286	-3477.783082			0.00	0.87	0.26	-1.09	-0.64	-2.05	-2.30	-2.68	-3.57	-3.97	-4.92		0.00	0.87	0.26	0.14	0.59	0.41	0.16	-0.22	0.12	-0.28	0.00		0.87	0.87	0.87	0.87	0.87	0.87	A
	G-HNN-γχ-meta	1-4	triplet			-3402.547337	-3552.925458	-3552.921606	-3553.553371	-3553.57972	-3554.21277	-3477.77564	-3477.785708	-3478.386162	-3478.374693			0.00	-1.64	-1.54	-2.67	-3.39	-4.56	-4.35	-4.62	-4.91	-4.60	-4.92		0.00	-1.64	-1.54	-1.44	-2.16	-2.10	-1.89	-2.16	-1.22	-0.91	0.00		1.22	1.26	1.22	1.20	1.22	1.20	B
		3-4	triplet			-3402.547337	-3552.89322	-3552.900824	-3553.548948	-3553.540421	-3554.181928	-3477.760424	-3477.785705	-3478.357332	-3478.368304			0.00	-0.76	-0.97	-2.55	-2.32	-3.72	-3.93	-4.62	-4.12	-4.42	-4.92		0.00	-0.76	-0.97	-1.32	-1.09	-1.26	-1.47	-2.16	-0.43	-0.73	0.00		1.04	1.43	0.83	0.73	0.83	0.73	A
		3-A	triplet			-3402.547337	-3552.854223	-3552.893916	-3553.522505	-3553.534801	-3554.14344	-3477.760448	-3477.732563	-3478.352835	-3478.333274			0.00	0.30	-0.78	-1.83	-2.17	-2.68	-3.94	-3.18	-4.00	-3.47	-4.92		0.00	0.30	-0.78	-0.60	-0.94	-0.22	-1.48	-0.72	-0.31	0.22	0.00		1.17	0.94	0.39	0.44	0.72	0.72	B
		4-A	triplet			-3402.547337	-3552.87658	-3552.914105	-3553.550185	-3553.524457	-3554.165151	-3477.785707	-3477.732522	-3478.373443	-3478.334069			0.00	-0.31	-1.33	-2.59	-1.89	-3.27	-4.62	-3.18	-4.56	-3.49	-4.92		0.00	-0.31	-1.33	-1.36	-0.66	-0.81	-2.16	-0.72	-0.87	0.20	0.00		1.29	0.92	0.87	1.01	0.87	1.01	A
	G-NN-γχ-para	1-4	doublet			-3401.96553	NA	-	-	-	-	-	-	-	-			0.00	-	-	-	-	-	-	-	-	-	-4.92		0.00	-	-	-	-	-	-	-	-	-	0.00		-	-	-	-	-	-
		2-3	doublet			-3401.96553	NA	-	-	-	-	-	-	-	-			0.00	-	-	-	-	-	-	-	-	-	-4.92		0.00	-	-	-	-	-	-	-	-	-	0.00		-	-	-	-	-	-
		2-A	doublet			-3401.96553	-3552.278624	-3552.287825	-3552.929046	-3552.914642	-3553.559417	-3477.154272	-3477.141968	-3477.784982	-3477.766588			0.00	0.13	-0.12	-1.52	-1.12	-2.61	-3.27	-2.94	-4.38	-3.88	-4.92		0.00	0.13	-0.12	-0.29	0.11	-0.15	-0.81	-0.48	-0.69	-0.19	0.00		0.69	0.29	0.69	0.19	0.69	0.23	A
		3-A	doublet			-3401.96553	NA	-	-	-	-	-	-	-	-			0.00	-	-	-	-	-	-	-	-	-	-4.92		0.00	-	-	-	-	-	-	-	-	-	0.00		-	-	-	-	-	-
	G-HNN-γχ-para	1-4	triplet			-3402.559971	-3552.894995	-3552.904991	-3553.520399	-3553.540664	-3554.178149	-3477.767456	-3477.755254	-3478.374718	-3478.35168			0.00	-0.47	-0.74	-1.43	-1.98	-3.28	-3.78	-3.45	-4.25	-3.63	-4.92		0.00	-0.47	-0.74	-0.20	-0.75	-0.82	-1.32	-0.99	-0.56	0.06	0.00		0.76	1.06	0.56	0.88	0.56	0.88	B
		2-3	triplet			-3402.559971	-3552.856749	-3552.923705	-3553.512662	-3553.510157	-3554.143688	-3477.758925	-3477.746617	-3478.345681	-3478.339058			0.00	0.57	-1.25	-1.22	-1.15	-2.34	-3.55	-3.22	-3.46	-3.28	-4.92		0.00	0.57	-1.25	0.01	0.08	0.12	-1.09	-0.76	0.23	0.41	0.00		1.32	1.33	1.26	1.26	1.33	1.33	A
		2-A	triplet			-3402.559971	-3552.854582	-3552.92365	-3553.550175	-3553.527373	-3554.144061	-3477.758953	-3477.73344	-3478.345621	-3478.344743			0.00	0.63	-1.25	-2.24	-1.62	-2.35	-3.55	-2.86	-3.46	-3.44	-4.92		0.00	0.63	-1.25	-1.01	-0.39	0.11	-1.09	-0.40	0.23	0.25	0.00		1.32	0.86	1.12	1.12	0.86	0.86	A
		3-A	triplet			-3402.559971	-3552.845188	-3552.883919	-3553.511278	-3553.517905	-3554.130957	-3477.749369	-3477.733406	-3478.340102	-3478.346209			0.00	0.89	-0.17	-1.18	-1.36	-1.99	-3.29	-2.86	-3.31	-3.48	-4.92		0.00	0.89	-0.17	0.05	-0.13	0.47	-0.83	-0.40	0.38	0.21	0.00		1.21	0.89	0.89	0.89	0.89	0.89	B
	G-NN-δδ-ortho	1-2	triplet			-3402.491959	NA	-	-	-	-	-	-	-	-			0.00	-	-	-	-	-	-	-	-	-	-4.92		0.00	-	-	-	-	-	-	-	-	-	0.00		-	-	-	-	-	-
	G-NN-δδ-para	1-A	triplet			-3402.561963	-3552.8412	-3552.906747	-3553.534279	-3553.516524	-3554.12484	-3477.76716	-3477.708537	-3478.336776	-3478.332481			0.00	1.05	-0.73	-1.76	-1.27	-1.77	-3.72	-2.12	-3.17	-3.05	-4.92		0.00	1.05	-0.73	-0.53	-0.04	0.69	-1.26	0.34	0.52	0.64	0.00		1.78	1.05	1.21	1.21	1.05	1.05	A
		1-2	triplet			-3402.561963	NA	-	-	-	-	-	-	-	-			0.00	-	-	-	-	-	-	-	-	-	-4.92		0.00	-	-	-	-	-	-	-	-	-	0.00		-	-	-	-	-	-
		A-2	triplet			-3402.561963	-3552.829381	-	-	-	-	-	-	-	-			0.00	1.37	-	-	-	-	-	-	-	-	-4.92		0.00	1.37	-	-	-	-	-	-	-	-	0.00		-	-	-	-	-	-
	G-NN-δχ-ortho	1-8	triplet			-3402.503017	-3552.815154	-3552.846198	-3553.484704	-3553.483451	-3554.094215	-3477.712932	-3477.7177	-3478.306963	-3478.262936			0.00	0.15	-0.69	-2.01	-1.98	-2.54	-3.85	-3.98	-3.96	-2.76	-4.92		0.00	0.15	-0.69	-0.78	-0.75	-0.08	-1.39	-1.52	-0.27	0.93	0.00		1.12	2.45	0.70	1.01	0.67	1.01	A
		4-5	triplet			-3402.503017	-3552.794688	-3552.826041	-3553.472457	-3553.468493	-3554.076109	-3477.691357	-3477.678339	-3478.282395	-3478.295011			0.00	0.71	-0.14	-1.68	-1.57	-2.05	-3.26	-2.91	-3.29	-3.63	-4.92		0.00	0.71	-0.14	-0.45	-0.34	0.41	-0.80	-0.45	0.40	0.06	0.00		1.20	0.71	0.86	0.86	0.75	0.75	A
	G-NN-δχ-meta	1-A	triplet			-3402.524224	NA	-	-	-	-	-	-	-	-			0.00	-	-	-	-	-	-	-	-	-	-4.92		0.00	-	-	-	-	-	-	-	-	-	0.00		-	-	-	-	-	-
		1-4	triplet			-3402.524224	NA	-	-	-	-	-	-	-	-			0.00	-	-	-	-	-	-	-	-	-	-4.92		0.00	-	-	-	-	-	-	-	-	-	0.00		-	-	-	-	-	-
		A-4	triplet			-3402.524224	NA	-	-	-	-	-	-	-	-			0.00	-	-	-	-	-	-	-	-	-	-4.92		0.00	-	-	-	-	-	-	-	-	-	0.00		-	-	-	-	-	-
		3-4	triplet			-3402.524224	-3552.878261	-3552.887571	-3553.540175	-3553.534631	-3554.169066	-3477.756829	-3477.759046	-3478.343622	-3478.346421			0.00	-0.99	-1.24	-2.94	-2.79	-4.00	-4.47	-4.53	-4.38	-4.45	-4.92		0.00	-0.99	-1.24	-1.71	-1.56	-1.54	-2.01	-2.07	-0.69	-0.76	0.00		1.32	1.30	0.85	0.78	0.85	0.78	A
		B-4	triplet			-3402.524224	-3552.840856	-3552.897529	-3553.522884	-3553.531691	-3554.134476	-3477.710816	-3477.759066	-3478.32376	-3478.336807			0.00	0.03	-1.51	-2.47	-2.71	-3.06	-3.21	-4.53	-3.84	-4.19	-4.92		0.00	0.03	-1.51	-1.24	-1.48	-0.60	-0.75	-2.07	-0.15	-0.50	0.00		0.61	1.56	0.64	0.64	0.88	0.88	B
		B-3	triplet			-3402.524224	-3552.857765	-3552.886017	-3553.515172	-3553.518432	-3554.140795	-3477.710807	-3477.756832	-3478.322751	-3478.341748			0.00	-0.43	-1.20	-2.26	-2.35	-3.23	-3.21	-4.47	-3.81	-4.33	-4.92		0.00	-0.43	-1.20	-1.03	-1.12	-0.77	-0.75	-2.01	-0.12	-0.64	0.00		0.63	1.37	0.65	0.64	0.65	0.64	B
	G-NN-δχ-meta2	6-2	triplet			-3402.516981	-3552.871389	-3552.896579	-3553.51557	-3553.530794	-3554.165271	-3477.739104	-3477.753223	-3478.339017	-3478.33223			0.00	-1.00	-1.68	-2.47	-2.89	-4.10	-4.18	-4.56	-4.45	-4.27	-4.92		0.00	-1.00	-1.68	-1.24	-1.66	-1.64	-1.72	-2.10	-0.76	-0.58	0.00		0.96	1.53	0.88	1.06	0.88	1.06	B
		6-5	triplet			-3402.516981	NA	-	-	-	-	-	-	-	-			0.00	-	-	-	-	-	-	-	-	-	-4.92		0.00	-	-	-	-	-	-	-	-	-	0.00		-	-	-	-	-	-
		2-5	triplet			-3402.516981	-3552.863972	-3552.874651	-3553.518882	-3553.513997	-3554.140899	-3477.778142	-3477.72449	-3478.345571	-3478.324137			0.00	-0.79	-1.09	-2.56	-2.43	-3.43	-5.24	-3.78	-4.63	-4.05	-4.92		0.00	-0.79	-1.09	-1.33	-1.20	-0.97	-2.78	-1.32	-0.94	-0.36	0.00		1.84	0.97	0.94	0.62	0.94	0.62	A
		2-3	triplet			-3402.516981	NA	-	-	-	-	-	-	-	-			0.00	-	-	-	-	-	-	-	-	-	-4.92		0.00	-	-	-	-	-	-	-	-	-	0.00		-	-	-	-	-	-
		A-2	triplet			-3402.516981	-3552.826434	-3552.899604	-3553.511758	-3553.500659	-3554.113737	-3477.713051	-3477.753194	-3478.316348	-3478.337099			0.00	0.23	-1.76	-2.37	-2.07	-2.69	-3.47	-4.56	-3.83	-4.40	-4.92		0.00	0.23	-1.76	-1.14	-0.84	-0.23	-1.01	-2.10	-0.14	-0.71	0.00		0.87	1.40	0.90	0.90	0.93	0.93	A
		A-3	triplet			-3402.516981	-3552.824967	-3552.84942	-3553.489129	-3553.486131	-3554.112884	-3477.713084	-3477.71854	-3478.316353	-3478.315663			0.00	0.27	-0.40	-1.75	-1.67	-2.67	-3.47	-3.62	-3.83	-3.81	-4.92		0.00	0.27	-0.40	-0.52	-0.44	-0.21	-1.01	-1.16	-0.14	-0.12	0.00		0.87	1.04	0.31	0.31	0.27	0.27	A
	G-NN-δχ-meta3	5-6	triplet			-3402.520359	NA	-	-	-	-	-	-	-	-			0.00	-	-	-	-	-	-	-	-	-	-4.92		0.00	-	-	-	-	-	-	-	-	-	0.00		-	-	-	-	-	-
		2-6	triplet			-3402.520359	-3552.86856	-3552.938009	-3553.536319	-3553.51755	-3554.158599	-3477.755948	-3477.736265	-3478.351245	-3478.337992			0.00	-0.83	-2.72	-2.94	-2.43	-3.82	-4.55	-4.01	-4.69	-4.33	-4.92		0.00	-0.83	-2.72	-1.71	-1.20	-1.36	-2.09	-1.55	-1.00	-0.64	0.00		1.09	1.51	1.00	1.00	1.51	1.51	A
		2-3	triplet			-3402.520359	NA	-	-	-	-	-	-	-	-			0.00	-	-	-	-	-	-	-	-	-	-4.92		0.00	-	-	-	-	-	-	-	-	-	0.00		-	-	-	-	-	-
		2-9	triplet			-3402.520359	-3552.857635	-3552.878873	-3553.524637	-3553.519892	-3554.148142	-3477.755924	-3477.725891	-3478.350305	-3478.323551			0.00	-0.53	-1.11	-2.63	-2.50	-3.54	-4.55	-3.73	-4.67	-3.94	-4.92		0.00	-0.53	-1.11	-1.40	-1.27	-1.08	-2.09	-1.27	-0.98	-0.25	0.00		1.11	1.02	0.98	0.83	0.98	0.83	A
		5-2	triplet			-3402.520359	-3552.848464	-3552.907203	-3553.496669	-3553.518294	-3554.131044	-3477.75438	-3477.755926	-3478.307919	-3478.337252			0.00	-0.28	-1.88	-1.86	-2.45	-3.07	-4.50	-4.55	-3.51	-4.31	-4.92		0.00	-0.28	-1.88	-0.63	-1.22	-0.61	-2.04	-2.09	0.18	-0.62	0.00		2.22	1.47	1.24	1.24	0.79	0.66	B
		3-9	triplet			-3402.520359	-3552.827624	-3552.872318	-3553.503833	-3553.51825	-3554.118391	-3477.720794	-3477.727197	-3478.32592	-3478.322446			0.00	0.29	-0.93	-2.06	-2.45	-2.73	-3.59	-3.76	-4.00	-3.91	-4.92		0.00	0.29	-0.93	-0.83	-1.22	-0.27	-1.13	-1.30	-0.31	-0.22	0.00		0.82	1.09	0.56	0.56	0.95	0.95	B
	G-NN-δχ-para	5-1	triplet			-3402.529099	NA	-	-	-	-	-	-	-	-			0.00	-	-	-	-	-	-	-	-	-	-4.92		0.00	-	-	-	-	-	-	-	-	-	0.00		-	-	-	-	-	-
		5-4	triplet			-3402.529099	NA	-	-	-	-	-	-	-	-			0.00	-	-	-	-	-	-	-	-	-	-4.92		0.00	-	-	-	-	-	-	-	-	-	0.00		-	-	-	-	-	-
		1-4	triplet			-3402.529099	NA	-	-	-	-	-	-	-	-			0.00	-	-	-	-	-	-	-	-	-	-4.92		0.00	-	-	-	-	-	-	-	-	-	0.00		-	-	-	-	-	-
		2-3	triplet			-3402.529099	-3552.821804	-3552.849151	-3553.477265	-3553.479245	-3554.103221	-3477.715178	-3477.720999	-3478.311482	-3478.314754			0.00	0.68	-0.06	-1.10	-1.15	-2.08	-3.20	-3.36	-3.37	-3.46	-4.92		0.00	0.68	-0.06	0.13	0.08	0.38	-0.74	-0.90	0.32	0.23	0.00		1.06	1.13	0.68	0.68	0.68	0.68	B
		2-A	triplet			-3402.529099	-3552.829437	-3552.872753	-3553.485671	-3553.484768	-3554.112076	-3477.715177	-3477.721019	-3478.313553	-3478.327565			0.00	0.47	-0.70	-1.33	-1.30	-2.32	-3.20	-3.36	-3.43	-3.81	-4.92		0.00	0.47	-0.70	-0.10	-0.07	0.14	-0.74	-0.90	0.26	-0.12	0.00		1.00	0.78	0.61	0.61	0.63	0.63	A
		3-A	triplet			-3402.529099	NA	-	-	-	-	-	-	-	-			0.00	-	-	-	-	-	-	-	-	-	-4.92		0.00	-	-	-	-	-	-	-	-	-	0.00		-	-	-	-	-	-
	G-NN-χχ-ortho	1-A	triplet			-3402.477176	-3552.795539	-3552.826082	-3553.47095	-3553.4555	-3554.075706	-3477.677622	-3477.677627	-3478.276073	-3478.271295			0.00	-0.02	-0.85	-2.34	-1.92	-2.74	-3.59	-3.59	-3.82	-3.69	-4.92		0.00	-0.02	-0.85	-1.11	-0.69	-0.28	-1.13	-1.13	-0.13	0.00	0.00		1.00	1.13	0.83	0.83	0.41	0.41	A
	G-NN-χχ-meta	4-A	triplet			-3402.513213	-3552.835965	-3552.854704	-3553.498384	-3553.475987	-3554.120377	-3477.725602	-3477.705582	-3478.316605	-3478.316281			0.00	-0.14	-0.65	-2.11	-1.50	-2.98	-3.92	-3.37	-3.94	-3.93	-4.92		0.00	-0.14	-0.65	-0.88	-0.27	-0.52	-1.46	-0.91	-0.25	-0.24	0.00		1.20	0.67	0.36	0.36	0.38	0.38	A
		1-A	triplet			-3402.513213	NA	-	-	-	-	-	-	-	-			0.00	-	-	-	-	-	-	-	-	-	-4.92		0.00	-	-	-	-	-	-	-	-	-	0.00		-	-	-	-	-	-
		1-4	triplet			-3402.513213	NA	-	-	-	-	-	-	-	-			0.00	-	-	-	-	-	-	-	-	-	-4.92		0.00	-	-	-	-	-	-	-	-	-	0.00		-	-	-	-	-	-
	G-NN-χχ-para	A-1	triplet			-3402.525142	-3552.823687	-3552.858687	-3553.497369	-3553.502994	-3554.108296	-3477.707166	-3477.717815	-3478.322712	-3478.306818			0.00	0.52	-0.43	-1.75	-1.91	-2.32	-3.09	-3.38	-3.78	-3.35	-4.92		0.00	0.52	-0.43	-0.52	-0.68	0.14	-0.63	-0.92	-0.09	0.34	0.00		0.53	1.26	0.66	0.66	0.81	0.81	B
		A-4	triplet			-3402.525142	NA	-	-	-	-	-	-	-	-			0.00	-	-	-	-	-	-	-	-	-	-4.92		0.00	-	-	-	-	-	-	-	-	-	0.00		-	-	-	-	-	-
		1-4	triplet			-3402.525142	NA	-	-	-	-	-	-	-	-			0.00	-	-	-	-	-	-	-	-	-	-4.92		0.00	-	-	-	-	-	-	-	-	-	0.00		-	-	-	-	-	-
[truncated: 6 more columns]
